# Supplementary material for: Transcription profiling provides insights into gene pathways involved in horn and scurs development in cattle
Source: BMC Genomics. 2010 Jun 11;11:370. doi: 10.1186/1471-2164-11-370 (PMC3017764; doi:10.1186/1471-2164-11-370)
Supplement: Additional file 1 — List of all differentially expressed probes The values under "Polled", "Scurs" and "Horned" represent the normalized expression values for each probe/phenotype contrast. The equivalent human ENTREZ gene identities were processed as described in the methods section. Those genes tagged with an "X" indicate nonconformity to one of the criteria described in the annotation process. These annotations were manually curated to refine the total number of differentially expressed genes to 573 from the total of 733 probes. For each contrast of interest, significance is indicated by "PvH", "PvS" or "PvH". NDE stands for "not differentially expressed". [file 1471-2164-11-370-S1.XLS]

## Sheet: List of all differentially expr
Probe	Polled	Horned	Scurred	PvH	PvS	HvS	GeneID	BLAST results	Location	Btau4.0 coordinates
A_73_118917	11.8043	9.67801	10.1512	PvH	PvS	NDE	CLDN8	Bos taurus claudin 8 (CLDN8), mRNA	BTA01	4954741
A_73_117653	5.09995	7.68755	5.9013	PvH	NDE	HvS	NCAM2	PREDICTED: Bos taurus similar to neural cell adhesion molecule 2 (NCAM2), mRNA	BTA01	15072487
A_73_103843	8.02817	5.43676	7.74776	PvH	NDE	HvS	LOC653108.X		BTA01	19149563
A_73_111014	4.93284	1.78932	4.41057	PvH	NDE	HvS	ABCC13	PREDICTED: Bos taurus similar to ATP-binding cassette transporter 13 (LOC518080), mRNA	BTA01	22574715
A_73_108375	9.06776	6.5512	8.63239	PvH	NDE	HvS	ROBO2	PREDICTED: Bos taurus roundabout, axon guidance receptor, homolog 2 (Drosophila) (ROBO2), mRNA	BTA01	24882537
A_73_112454	2.76107	3.53247	2.31151	PvH	NDE	HvS	CADM2	PREDICTED: Bos taurus similar to immunoglobulin superfamily, member 4D (CADM2), mRNA	BTA01	34376349
A_73_121389	3.89247	5.1471	5.18936	PvH	PvS	NDE	COL8A1	Bos taurus collagen, type VIII, alpha 1 (COL8A1), mRNA	BTA01	45108476
A_73_117114	14.5386	16.2394	15.3395	PvH	NDE	NDE	CCDC80	Bos taurus coiled-coil domain containing 80 (CCDC80), mRNA	BTA01	58110010
A_73_112789	4.67469	1.56183	3.36726	PvH	NDE	NDE	STXBP5L	PREDICTED: Bos taurus similar to syntaxin binding protein 5-like (STXBP5L), mRNA	BTA01	66989680
A_73_112869	5.26244	2.2077	4.36571	PvH	NDE	HvS	STXBP5L	PREDICTED: Bos taurus similar to syntaxin binding protein 5-like (STXBP5L), mRNA	BTA01	66991052
A_73_107355	9.91273	6.41561	9.77645	PvH	NDE	HvS	CSTA	PREDICTED: Bos taurus cystatin A (stefin A) (CSTA), mRNA	BTA01	67869192
A_73_116305	9.08042	10.1816	8.60023	NDE	NDE	HvS	ADCY5	PREDICTED: Bos taurus similar to Adenylate cyclase type 5 (Adenylate cyclase type V) (ATP pyrophosphate-lyase 5) (Adenylyl cyclase 5) (ADCY5), mRNA	BTA01	68756371
A_73_121222	9.71472	7.74015	9.09594	PvH	NDE	NDE	BDH1	Bos taurus 3-hydroxybutyrate dehydrogenase, type 1 (BDH1), nuclear gene encoding mitochondrial protein, mRNA	BTA01	73086419
A_73_113291	8.87758	6.49046	7.63232	PvH	PvS	NDE	ATP13A4	PREDICTED: Bos taurus similar to ATPase type 13A4 (ATP13A4), mRNA	BTA01	75438789
A_73_104486	3.91968	1.63607	6.43182	NDE	PvS	HvS	OSTN	Bos taurus osteocrin (OSTN), mRNA	BTA01	77683279
A_73_103801	7.30512	5.19613	6.41685	PvH	NDE	NDE	LOC100131635.X		BTA01	81351793
A_73_114064	10.9517	13.0133	11.831	PvH	NDE	HvS	MASP1	Bos taurus mannan-binding lectin serine peptidase 1 (C4/C2 activating component of Ra-reactive factor) (MASP1), mRNA	BTA01	81867116
A_73_120555	5.56633	4.90673	6.6689	NDE	PvS	NDE	LOC524771	Bos taurus hypothetical LOC524771 (LOC524771), mRNA	BTA01	84579585
A_73_108410	8.33594	7.71479	6.83411	NDE	PvS	NDE	TNFSF10	PREDICTED: Bos taurus similar to TNF-related apoptosis-inducing ligand (TNFSF10), mRNA	BTA01	97117938
A_73_118193	9.20964	10.6953	10.3542	NDE	PvS	NDE	CLDN11	Bos taurus claudin 11 (CLDN11), mRNA	BTA01	99252439
A_73_108720	3.30225	6.30654	4.03214	PvH	NDE	HvS	SLITRK3	PREDICTED: Bos taurus misc_RNA (LOC527364), miscRNA	BTA01	104699343
A_73_102935	9.21555	9.41093	10.9228	NDE	PvS	NDE	PTX3	Bos taurus pentraxin-related gene, rapidly induced by IL-1 beta (PTX3), mRNA	BTA01	112141324
A_73_103021	5.55205	7.07017	5.62626	PvH	NDE	HvS	KCNAB1	Bos taurus potassium voltage-gated channel, shaker-related subfamily, beta member 1 (KCNAB1), mRNA	BTA01	113281250
A_73_106921	5.88646	3.83971	4.73775	NDE	PvS	NDE	C3orf33	PREDICTED: Bos taurus similar to Uncharacterized protein C3orf33 (LOC507040), mRNA	BTA01	114221593
A_73_102491	9.14146	10.678	10.5886	PvH	PvS	NDE	TM4SF18	Bos taurus transmembrane 4 L six family member 18 (TM4SF18), mRNA	BTA01	120828650
A_73_100386	8.23613	9.84198	9.26729	PvH	NDE	NDE	CP	PREDICTED: Bos taurus ceruloplasmin (ferroxidase), transcript variant 1 (CP), mRNA	BTA01	120914272
A_73_116616	5.2258	5.79796	6.76739	NDE	PvS	NDE	PLOD2	Bos taurus procollagen-lysine, 2-oxoglutarate 5-dioxygenase 2 (PLOD2), mRNA	BTA01	124766363
A_73_108473	7.12857	10.2248	9.53486	PvH	PvS	NDE	FOXL2	Bos taurus forkhead box L2 (FOXL2), mRNA	BTA01	132092897
A_73_100014	2.7568	3.34251	3.92239	NDE	PvS	NDE	FOXL2	Bos taurus forkhead box L2 (FOXL2), mRNA	BTA01	132094130
A_73_113214	9.48628	7.08142	9.05408	PvH	NDE	HvS	RIPK4	Bos taurus receptor-interacting serine-threonine kinase 4 (RIPK4), mRNA	BTA01	144786809
A_73_116837	6.19311	8.16338	7.06242	PvH	NDE	NDE	PCBP3	Bos taurus poly(rC) binding protein 3 (PCBP3), mRNA	BTA01	148509140
A_73_107663	7.96488	6.26135	6.90474	NDE	PvS	NDE	CBR1	Bos taurus carbonyl reductase 1 (CBR1), mRNA	BTA01	151608799
A_73_121290	6.57534	8.12056	7.59476	PvH	PvS	NDE	COL6A6	PREDICTED: Bos taurus similar to collagen type VI alpha 6 (LOC530102), mRNA	BTA01	155065933
A_73_100396	4.54432	6.11989	5.33405	PvH	NDE	NDE	PROC	PREDICTED: Bos taurus protein C (inactivator of coagulation factors Va and VIIIa) (PROC), mRNA	BTA02	5175268
A_73_107951	9.91188	6.94383	8.323	PvH	PvS	NDE	CYP27C1	PREDICTED: Bos taurus similar to FLJ16008 protein (LOC617338), mRNA	BTA02	5392408
A_73_106577	12.7276	13.9154	14.2018	NDE	PvS	NDE	COL5A2	PREDICTED: Bos taurus misc_RNA (LOC538590), miscRNA	BTA02	7722381
A_73_120962	14.1678	15.5416	15.5862	NDE	PvS	NDE	COL5A2	PREDICTED: Bos taurus misc_RNA (LOC538590), miscRNA	BTA02	7723472
A_73_115892	9.61133	8.25538	7.50658	NDE	PvS	NDE	FRZB	Bos taurus frizzled-related protein (FRZB), mRNA	BTA02	14118056
A_73_111346	7.65561	4.66559	6.09149	PvH	NDE	HvS	TTN	PREDICTED: Bos taurus misc_RNA (LOC540561), miscRNA	BTA02	18885963
A_73_118351	11.4809	12.7733	12.7243	NDE	PvS	NDE	FKBP7	Bos taurus FK506 binding protein 7 (FKBP7), mRNA	BTA02	18977762
A_73_110988	7.27685	4.88386	6.25848	PvH	NDE	NDE	HOXD10	Bos taurus homeobox D10 (HOXD10), mRNA	BTA02	21457902
A_73_109547	8.44123	6.77053	7.04392	NDE	PvS	NDE	SP5	PREDICTED: Bos taurus similar to Sp5 transcription factor (LOC512467), mRNA	BTA02	26590313
A_73_118229	12.4235	9.41215	10.9859	PvH	NDE	HvS	KBTBD10	Bos taurus kelch repeat and BTB (POZ) domain containing 10 (KBTBD10), mRNA	BTA02	27528656
A_73_121288	4.70789	2.34128	3.66557	PvH	NDE	NDE	LASS6	PREDICTED: Bos taurus similar to longevity assurance homolog 6 (LASS6), mRNA	BTA02	28596543
A_73_114416	7.75212	5.56831	6.02708	PvH	PvS	NDE	GRB14	Bos taurus growth factor receptor-bound protein 14 (GRB14), mRNA	BTA02	32856555
A_73_106749	5.7308	2.00508	4.99878	PvH	NDE	HvS	DAPL1	Bos taurus death associated protein-like 1 (DAPL1), mRNA	BTA02	38770641
A_73_103144	6.41182	7.20195	7.57576	NDE	PvS	NDE	GALNT5	PREDICTED: Bos taurus UDP-N-acetyl-alpha-D-galactosamine:polypeptide N-acetylgalactosaminyltransferase 5 (GalNAc-T5) (GALNT5), mRNA	BTA02	40431081
A_73_112251	7.11355	4.18336	5.9568	PvH	NDE	HvS	NEB	PREDICTED: Bos taurus nebulin (NEB), mRNA	BTA02	46805839
A_73_105245	7.27579	6.35429	6.14922	NDE	PvS	NDE	KYNU	PREDICTED: Bos taurus similar to Kynureninase (L-kynurenine hydrolase) (KYNU), mRNA	BTA02	55972015
A_73_109775	7.48011	9.20234	7.92118	PvH	NDE	HvS	MARCO	PREDICTED: Bos taurus similar to macrophage receptor MARCO, transcript variant 2 (LOC505632), mRNA	BTA02	74162047
A_73_111213	10.7262	8.09657	10.0779	PvH	NDE	HvS	AOX1.X		BTA02	93650070
A_73_114120	4.19638	2.36328	4.38603	NDE	NDE	HvS	MAP2	PREDICTED: Bos taurus microtubule-associated protein 2, transcript variant 1 (MAP2), mRNA	BTA02	102724741
A_73_104721	13.7855	10.4943	12.7791	PvH	NDE	HvS	MYL1	Bos taurus myosin, light chain 1, alkali; skeletal, fast (MYL1), mRNA	BTA02	103284016
A_73_115473	5.11846	2.75265	5.88863	NDE	NDE	HvS	IL8RA	Bos taurus interleukin 8 receptor, alpha (IL8RA), mRNA	BTA02	110616119
A_73_113057	5.62686	6.79582	5.44364	NDE	NDE	HvS	SCG2	Bos taurus secretogranin II (chromogranin C) (SCG2), mRNA	BTA02	116310892
A_73_116413	5.44861	7.61496	5.99133	PvH	NDE	HvS	ECEL1	PREDICTED: Bos taurus misc_RNA (LOC513144), miscRNA	BTA02	124281628
A_73_118648	6.89783	4.55926	6.45968	PvH	NDE	HvS	CHRND	Bos taurus cholinergic receptor, nicotinic, delta (CHRND), mRNA	BTA02	124336746
A_73_119910	7.43163	5.76129	8.04515	NDE	NDE	HvS	CHRNG	Bos taurus cholinergic receptor, nicotinic, gamma (CHRNG), mRNA	BTA02	124365338
A_73_120150	6.49182	7.16347	8.08315	NDE	PvS	NDE	NKAIN1	PREDICTED: Bos taurus similar to family with sequence similarity 77, member C (NKAIN1), mRNA	BTA02	126410758
A_73_118356	8.35542	6.4832	8.36211	NDE	NDE	HvS	SYTL1	PREDICTED: Bos taurus similar to synaptotagmin-like 1 (SYTL1), mRNA	BTA02	130154016
A_73_106253	9.08018	7.02902	8.87649	PvH	NDE	HvS	MGC159903	Bos taurus hypothetical LOC540019 (MGC159903), mRNA	BTA02	130486815
A_73_103874	4.96428	2.86249	5.13696	NDE	NDE	HvS	RHCE	Bos taurus rhesus-like protein (LOC282685), mRNA	BTA02	132062483
A_73_109351	5.87114	3.21027	5.52714	PvH	NDE	HvS	GRHL3	PREDICTED: Bos taurus similar to sister-of-mammalian grainyhead protein (GRHL3), mRNA	BTA02	133008103
A_73_105469	7.00756	4.90251	7.22849	PvH	NDE	HvS	IL28RA.X		BTA02	133187027
A_73_108812	12.8463	14.3151	14.1033	NDE	PvS	NDE	C1QB	Bos taurus complement component 1, q subcomponent, B chain (C1QB), mRNA	BTA02	134649309
A_73_116250	7.66009	9.348	8.53104	PvH	NDE	NDE	PLA2G2D	Bos taurus calcium-dependent phospholipase A2 PLA2G2D1 (PLA2G2D1), mRNA; Bos taurus calcium-dependent phospholipase A2 PLA2G2D4 (PLA2G2D4), mRNA; Bos taurus calcium-dependent phospholipase A2 PLA2G2D5 (PLA2G2D5), mRNA	BTA02	137114588
A_73_115442	8.10468	5.64052	6.2206	PvH	PvS	NDE	PADI3	PREDICTED: Bos taurus misc_RNA (PADI3), miscRNA	BTA02	139974913
A_73_120738	10.0788	7.4423	8.71439	PvH	NDE	HvS	DUSP27	Bos taurus dual specificity phosphatase 27 (putative) (DUSP27), mRNA	BTA03	2200950
A_73_111503	3.82468	3.19544	5.4509	NDE	PvS	NDE	MAEL	Bos taurus maelstrom homolog (Drosophila) (MAEL), mRNA	BTA03	2419664
A_73_111723	4.07077	2.09094	4.43555	NDE	NDE	HvS	FCGR2B	Bos taurus Fc fragment of IgG, low affinity IIb, receptor (CD32) (FCGR2B), mRNA	BTA03	8652844
A_73_104331	12.5634	11.9313	11.0258	NDE	PvS	NDE	ATP1A2	Bos taurus ATPase, Na+/K+ transporting, alpha 2 (+) polypeptide (ATP1A2), mRNA	BTA03	10500825
A_73_108079	9.92448	11.3483	10.0549	NDE	NDE	HvS	CADM3	Bos taurus cell adhesion molecule 3 (CADM3), mRNA	BTA03	11503222
A_73_100329	6.61065	5.30481	7.3711	NDE	NDE	HvS	S100A2	Bos taurus S100 calcium binding protein A2 (S100A2), mRNA	BTA03	18210013
A_73_116215	12.5446	10.4614	12.0566	PvH	NDE	HvS	S100A7	Bos taurus S100 calcium binding protein A7 (S100A7), mRNA; PREDICTED: Bos taurus similar to BDA11 (LOC786350), mRNA; PREDICTED: Bos taurus similar to BDA11 (LOC618269), mRNA	BTA03	18306674
A_73_109977	9.8658	7.84301	10.5468	PvH	NDE	HvS	S100A8	Bos taurus S100 calcium binding protein A8 (S100A8), mRNA; PREDICTED: Bos taurus S100 calcium binding protein A8 (S100A8), mRNA	BTA03	18482908
A_73_115208	12.1102	10.2275	13.0528	PvH	NDE	HvS	S100A12	Bos taurus S100 calcium binding protein A12 (calgranulin C) (S100A12), mRNA	BTA03	18500255
A_73_102226	10.8277	7.93876	10.98	PvH	NDE	HvS	LOR	PREDICTED: Bos taurus loricrin (LOR), mRNA; Bos taurus loricrin (LOR), mRNA	BTA03	18608040
A_73_118131	5.70949	3.65214	7.22794	NDE	NDE	HvS	SPRR2A	Homo sapiens small proline-rich protein 2A (SPRR2A), mRNA	BTA03	19114955
A_73_106826	6.18464	3.12272	6.53452	PvH	NDE	HvS	IVL	Bos taurus involucrin (IVL), mRNA	BTA03	19697413
A_73_104323	6.93422	4.49597	6.237	PvH	NDE	HvS	RORC	Bos taurus RAR-related orphan receptor C (RORC), mRNA	BTA03	20488367
A_73_113639	10.7037	8.34093	9.70122	PvH	NDE	NDE	CGN	PREDICTED: Bos taurus cingulin (CGN), mRNA	BTA03	20763478
A_73_118845	11.1031	8.89295	10.6497	PvH	NDE	HvS	BNIPL	Bos taurus BCL2/adenovirus E1B 19kD interacting protein like (BNIPL), mRNA	BTA03	21249916
A_73_115864	7.38546	4.21543	6.25704	PvH	NDE	HvS	ANXA9	Bos taurus annexin A9 (ANXA9), mRNA	BTA03	21289383
A_73_116871	5.9111	2.61368	3.55075	PvH	PvS	NDE	CA14	PREDICTED: Bos taurus carbonic anhydrase XIV, transcript variant 1 (CA14), mRNA	BTA03	21913554
A_73_118826	8.19431	4.61318	6.90045	PvH	NDE	HvS	HFE2	PREDICTED: Bos taurus similar to hemojuvelin (HFE2), mRNA	BTA03	23241753
A_73_100472	9.14089	6.76952	7.64636	PvH	PvS	NDE	PDZK1	Bos taurus PDZ domain containing 1 (PDZK1), mRNA	BTA03	23566415
A_73_107804	9.15939	6.90937	8.31183	PvH	NDE	NDE	FMO5	Bos taurus flavin containing monooxygenase 5 (FMO5), mRNA	BTA03	24365088
A_73_103316	4.72257	2.23422	4.31652	NDE	NDE	HvS	HMGCS2	Bos taurus 3-hydroxy-3-methylglutaryl-Coenzyme A synthase 2 (mitochondrial) (HMGCS2), nuclear gene encoding mitochondrial protein, mRNA	BTA03	25573741
A_73_118555	5.94806	3.22104	4.60014	PvH	PvS	NDE	HSD3B1	Bos taurus hydroxy-delta-5-steroid dehydrogenase, 3 beta- and steroid delta-isomerase 1 (HSD3B1), mRNA	BTA03	25720152
A_73_111428	13.402	15.089	14.5104	PvH	NDE	NDE	OLFML3	Bos taurus olfactomedin-like 3 (OLFML3), mRNA	BTA03	31838478
A_73_113811	7.31013	4.98662	5.89687	PvH	PvS	NDE	KCND3.X		BTA03	34105138
A_73_110168	6.82474	8.18504	5.99248	NDE	NDE	HvS	KCNA3	PREDICTED: Bos taurus similar to potassium voltage-gated channel, shaker-related subfamily, member 3 (LOC525507), mRNA	BTA03	35413894
A_73_105442	7.82745	4.7242	6.02736	PvH	PvS	NDE	LRRC39	Bos taurus leucine rich repeat containing 39 (LRRC39), mRNA	BTA03	46070968
A_73_109579	12.3019	10.3227	11.918	PvH	NDE	NDE	F3	Bos taurus coagulation factor III (thromboplastin, tissue factor) (F3), mRNA; PREDICTED: Bos taurus similar to tissue factor; TF (F3), mRNA	BTA03	52274025
A_73_103953	4.06265	5.78643	5.11667	PvH	PvS	NDE	GBP3	Homo sapiens guanylate binding protein 3 (GBP3), mRNA	BTA03	58250143
A_73_105394	5.61733	2.54971	5.25123	PvH	NDE	HvS	CLCA2	PREDICTED: Bos taurus similar to calcium activated chloride channel 2 (LOC534256), mRNA	BTA03	61114430
A_73_104790	4.84582	2.33413	3.15798	PvH	PvS	NDE	SYDE2	PREDICTED: Bos taurus similar to synapse defective 1, Rho GTPase, homolog 2 (SYDE2), mRNA	BTA03	62416649
A_73_108001	3.61078	3.1262	4.93756	NDE	PvS	NDE	MCOLN3	PREDICTED: Bos taurus similar to mucolipin 3 (MCOLN3), mRNA	BTA03	62682995
A_73_101216	7.5389	9.29487	8.61605	PvH	NDE	NDE	PTGFR	Bos taurus prostaglandin F receptor (FP) (PTGFR), mRNA	BTA03	70640620
A_73_111547	8.55376	10.3741	9.75134	PvH	PvS	NDE	PTGFR	Bos taurus prostaglandin F receptor (FP) (PTGFR), mRNA	BTA03	70642266
A_73_117483	4.70061	2.42922	4.56526	NDE	NDE	HvS	TNNI3K	Bos taurus TNNI3 interacting kinase (TNNI3K), mRNA	BTA03	75135330
A_73_102184	4.82407	5.99949	4.76718	PvH	NDE	NDE	NEGR1	PREDICTED: Bos taurus neuronal growth regulator 1 (NEGR1), mRNA	BTA03	79358296
A_73_115217	10.2587	10.8348	8.61642	NDE	PvS	HvS	DIRAS3	Bos taurus DIRAS family, GTP-binding RAS-like 3 (DIRAS3), mRNA	BTA03	82838939
A_73_111474	4.40883	2.31541	4.52595	NDE	NDE	HvS	HOOK1	PREDICTED: Bos taurus similar to Hook homolog 1 (h-hook1) (hHK1), transcript variant 1 (LOC505399), partial mRNA	BTA03	92367916
A_73_116592	12.6529	9.43009	11.6754	PvH	NDE	HvS	TACSTD2	PREDICTED: Bos taurus similar to gp50/Trop-2 (TACSTD2), mRNA	BTA03	93811670
A_73_116509	3.39772	4.67453	3.97107	PvH	NDE	NDE	FAM151A	PREDICTED: Bos taurus similar to Protein FAM151A (LOC615989), mRNA; PREDICTED: Bos taurus similar to Protein FAM151A (LOC538670), mRNA	BTA03	98237505
A_73_103760	12.3718	13.6226	13.9037	NDE	PvS	NDE	GPX7	Bos taurus glutathione peroxidase 7 (GPX7), mRNA	BTA03	100463081
A_73_113804	13.752	11.9087	12.5311	NDE	PvS	NDE	CYP4X1	PREDICTED: Bos taurus similar to cytochrome P450, family 4, subfamily X, polypeptide 1, transcript variant 1 (LOC515036), mRNA	BTA03	106052644
A_73_106197	8.45035	5.6407	6.09331	PvH	PvS	NDE	CYP4B1	Bos taurus cytochrome P450, family 4, subfamily B, polypeptide 1 (CYP4B1), mRNA	BTA03	106240358
A_73_102246	8.50159	6.08652	8.35031	PvH	NDE	HvS	TMEM125	Bos taurus transmembrane protein 125 (TMEM125), mRNA	BTA03	109673958
A_73_118850	6.38045	4.0451	5.83021	PvH	NDE	NDE	MFSD2	Bos taurus major facilitator superfamily domain containing 2 (MFSD2), mRNA	BTA03	113230642
A_73_103171	10.8694	7.95835	9.78179	PvH	NDE	HvS	GJB4	PREDICTED: Bos taurus similar to Gap junction beta-4 protein (Connexin-30.3) (Cx30.3) (LOC100140553), mRNA	BTA03	118187524
A_73_105128	9.50098	6.71527	8.86902	PvH	NDE	HvS	GJB5	PREDICTED: Bos taurus similar to gap junction protein, beta 5, 31.1kDa (GJB5), mRNA	BTA03	118191447
A_73_105249	10.0027	13.5104	11.4909	PvH	PvS	HvS	SPP2	Bos taurus secreted phosphoprotein 2, 24kDa (SPP2), mRNA	BTA03	121078765
A_73_115169	8.12218	11.9289	10.2828	PvH	PvS	HvS	DDC	Bos taurus dopa decarboxylase (aromatic L-amino acid decarboxylase) (DDC), mRNA	BTA04	5217513
A_73_110079	15.3851	16.6674	16.6074	NDE	PvS	NDE	COL1A2	Bos taurus collagen, type I, alpha 2 (COL1A2), mRNA	BTA04	12054601
A_73_119561	8.52451	2.88577	4.24277	PvH	PvS	HvS	PON3	Bos taurus paraoxonase 3 (PON3), mRNA	BTA04	12848105
A_73_104473	4.85229	3.18613	5.43306	NDE	NDE	HvS	DLX6	PREDICTED: Bos taurus similar to distal-less homeobox 6 (DLX6), mRNA	BTA04	14653932
A_73_119188	3.61043	6.50686	5.45045	PvH	PvS	HvS	NXPH1	Bos taurus neurexophilin 1 (NXPH1), mRNA	BTA04	17212778
A_73_121324	5.7751	3.34186	5.58365	PvH	NDE	HvS	MACC1	PREDICTED: Bos taurus similar to putative binding protein 7a5 (MACC1), mRNA	BTA04	30055049
A_73_107706	8.2349	10.2996	8.76077	PvH	NDE	HvS	IL6	Bos taurus interleukin 6 (interferon, beta 2) (IL6), mRNA	BTA04	32760745
A_73_116809	10.0839	7.89672	8.91835	PvH	PvS	NDE	SEMA3E.X		BTA04	38564951
A_73_120985	5.25504	4.12708	3.82001	NDE	PvS	NDE	CACNA2D1	PREDICTED: Bos taurus calcium channel, voltage-dependent, alpha 2/delta subunit 1 (CACNA2D1), mRNA	BTA04	40036960
A_73_107945	4.80752	2.41775	4.68562	NDE	NDE	HvS	SLC26A4	PREDICTED: Bos taurus solute carrier family 26, member 4 (SLC26A4), mRNA	BTA04	50761185
A_73_120817	12.0289	13.6912	13.9881	PvH	PvS	NDE	SFRP4	Bos taurus secreted frizzled-related protein 4 (SFRP4), mRNA	BTA04	51752397
A_73_109834	4.25701	5.51226	5.72965	PvH	PvS	NDE	EPDR1	Bos taurus ependymin related protein 1 (zebrafish) (EPDR1), mRNA	BTA04	51806215
A_73_108667	7.03447	5.46014	7.77757	NDE	NDE	HvS	CREB5	PREDICTED: Bos taurus similar to cAMP responsive element binding protein 5, transcript variant 6 (CREB5), mRNA	BTA04	70364519
A_73_109724	6.97748	8.26488	8.59326	NDE	PvS	NDE	STEAP1	PREDICTED: Bos taurus similar to six transmembrane endothelial antigen of PAEC (STEAP1), mRNA; PREDICTED: Bos taurus misc_RNA (LOC784147), miscRNA	BTA04	76925843
A_73_102834	4.97822	6.51475	6.56117	PvH	PvS	NDE	POU6F2	Bos taurus POU class 6 homeobox 2 (POU6F2), mRNA	BTA04	84305278
A_73_119433	10.1375	6.54554	8.37134	PvH	NDE	HvS	LMOD2	Bos taurus leiomodin 2 (cardiac) (LMOD2), mRNA	BTA04	90999007
A_73_101814	5.02343	2.62087	5.0534	NDE	NDE	HvS	AKR1B10.X		BTA04	102060356
A_73_120021	8.49024	9.89962	8.47563	NDE	NDE	HvS	RPL15	PREDICTED: Bos taurus hypothetical LOC784205, transcript variant 2 (LOC784205), mRNA; Bos taurus ribosomal protein L15 (RPL15), mRNA; PREDICTED: Bos taurus similar to ribosomal protein L15 (RPL15), mRNA	BTA04	103061218
A_73_114473	12.3675	14.4585	13.1469	PvH	NDE	HvS	PTN	Bos taurus pleiotrophin (PTN), mRNA	BTA04	104497431
A_73_111943	5.92224	7.8023	7.47811	PvH	PvS	NDE	LOC100128727.X		BTA04	104671209
A_73_107139	5.41184	7.86286	7.18732	PvH	PvS	NDE	DGKI	PREDICTED: Bos taurus similar to Diacylglycerol kinase iota (Diglyceride kinase iota) (DGK-iota) (DAG kinase iota) (DGKI), partial mRNA	BTA04	104679196
A_73_100334	4.89869	1.79913	4.68847	PvH	NDE	HvS	ATP6V0A4	PREDICTED: Bos taurus similar to Vacuolar proton translocating ATPase 116 kDa subunit a isoform 4 (V-ATPase 116 kDa isoform a4) (Vacuolar proton translocating ATPase 116 kDa subunit a kidney isoform), transcript variant 1 (ATP6V0A4), mRNA	BTA04	106039805
A_73_108732	3.369	1.31547	3.66087	NDE	NDE	HvS	ATP6V0A4	PREDICTED: Bos taurus similar to Vacuolar proton translocating ATPase 116 kDa subunit a isoform 4 (V-ATPase 116 kDa isoform a4) (Vacuolar proton translocating ATPase 116 kDa subunit a kidney isoform), transcript variant 1 (ATP6V0A4), mRNA	BTA04	106066480
A_73_119222	5.87269	6.59231	5.50659	PvH	NDE	NDE	PRSS2	Bos taurus protease, serine, 2 (trypsin 2) (PRSS2), mRNA	BTA04	110028768
A_73_108142	5.75788	4.00319	6.28527	NDE	NDE	HvS	LOC614256	PREDICTED: Bos taurus similar to seminal vesicle antigen-like 1 (LOC614256), mRNA	BTA04	110534280
A_73_101844	5.55268	2.76102	4.38196	PvH	NDE	NDE	TMEM139	PREDICTED: Bos taurus transmembrane protein 139 (TMEM139), mRNA	BTA04	110729813
A_73_111010	8.69745	6.08548	8.09854	PvH	NDE	HvS	EPHA1	PREDICTED: Bos taurus EPH receptor A1 (EPHA1), mRNA	BTA04	110841629
A_73_120687	10.8864	8.4028	10.3666	PvH	NDE	HvS	ARHGEF5	Bos taurus Rho guanine nucleotide exchange factor (GEF) 5 (ARHGEF5), mRNA	BTA04	111818758
A_73_100952	4.74908	5.78076	4.52425	NDE	NDE	HvS	KCNH2	Bos taurus potassium voltage-gated channel, subfamily H (eag-related), member 2 (KCNH2), mRNA	BTA04	117806610
A_73_114590	8.75247	7.88676	7.42638	NDE	PvS	NDE	MLL3	PREDICTED: Bos taurus misc_RNA (MLL3), miscRNA	BTA04	118860130
A_73_115071	6.66007	4.66208	5.35362	NDE	PvS	NDE	PTPRN2	PREDICTED: Bos taurus similar to Receptor-type tyrosine-protein phosphatase N2 precursor (R-PTP-N2) (Islet cell autoantigen-related protein) (ICAAR) (IAR) (Phogrin) (LOC616515), mRNA	BTA04	123004162
A_73_116642	3.66639	3.22224	4.66953	NDE	PvS	NDE	LOC788398	PREDICTED: Bos taurus misc_RNA (LOC786771), miscRNA; PREDICTED: Bos taurus misc_RNA (LOC788398), miscRNA; PREDICTED: Bos taurus misc_RNA (LOC100141114), miscRNA; PREDICTED: Bos taurus misc_RNA (LOC788968), miscRNA	BTA04	124226635
A_73_114262	8.46883	6.4389	7.91085	PvH	NDE	NDE	PTPN6.X		BTA05	10481772
A_73_115281	7.96122	9.49475	9.50969	PvH	PvS	NDE	ALX1	PREDICTED: Bos taurus similar to cartilage paired-class homeoprotein 1 (ALX1), mRNA	BTA05	17201635
A_73_105445	4.12663	4.61136	6.29016	NDE	PvS	NDE	NTS	Bos taurus neurotensin (NTS), mRNA	BTA05	17805567
A_73_108634	5.76762	3.27466	4.48055	PvH	NDE	NDE	EPYC	Bos taurus epiphycan (EPYC), mRNA	BTA05	23552752
A_73_100839	13.5049	14.4777	14.8252	NDE	PvS	NDE	LUM	Bos taurus lumican (LUM), mRNA	BTA05	23680649
A_73_118367	4.63199	1.60747	3.54038	PvH	NDE	HvS	HOXC9	PREDICTED: Bos taurus homeobox C6, transcript variant 1 (HOXC6), mRNA	BTA05	28880602
A_73_119197	14.0102	15.086	15.3523	NDE	PvS	NDE	IGFBP6	Bos taurus insulin-like growth factor binding protein 6 (IGFBP6), mRNA	BTA05	29836192
A_73_100681	8.63485	7.01	9.31141	NDE	NDE	HvS	KRT4	Bost taurus keratin 4	BTA05	30080545
A_73_101433	16.4405	14.3677	16.1915	PvH	NDE	HvS	KRT5	Bos taurus keratin 5 (KRT5), mRNA	BTA05	30272191
A_73_107534	11.9911	10.9159	12.9723	NDE	NDE	HvS	KRT6C	PREDICTED: Bos taurus keratin 6C, transcript variant 2 (KRT6C), mRNA; PREDICTED: Bos taurus keratin 6C, transcript variant 3 (KRT6C), mRNA	BTA05	30324247
A_73_119611	4.19881	3.90636	5.3009	NDE	PvS	NDE	KRT82	Bos taurus keratin 82 (KRT82), mRNA	BTA05	30380061
A_73_105369	4.3139	2.17442	2.98398	NDE	PvS	NDE	KRT85	Bos taurus keratin 85 (KRT85), mRNA	BTA05	30446786
A_73_109664	4.44538	4.94606	5.81543	NDE	PvS	NDE	DNAJC22.X		BTA05	33516400
A_73_105784	5.76834	3.06371	4.99368	PvH	NDE	HvS	P11	Bos taurus 26 serine protease (P11), mRNA	BTA05	35765099
A_73_118913	7.44195	9.3227	8.40573	PvH	PvS	NDE	CNTN1.X		BTA05	43224749
A_73_113354	5.32967	1.91919	5.18034	PvH	NDE	HvS	HMGA2	Homo sapiens high mobility group AT-hook 2 (HMGA2), transcript variant 1, mRNA	BTA05	51740945
A_73_116991	5.47542	2.60393	3.83754	PvH	PvS	NDE	RDH16	Bos taurus retinol dehydrogenase 16 (all-trans) (RDH16), mRNA	BTA05	61047675
A_73_109996	13.638	11.9077	13.3028	NDE	NDE	HvS	MYL6B	Bos taurus myosin, light chain 6B, alkali, smooth muscle and non-muscle (MYL6B), mRNA	BTA05	61730327
A_73_107037	9.61928	7.71597	9.5203	PvH	NDE	HvS	SILV	Bos taurus silver homolog (mouse) (SILV), mRNA	BTA05	61918340
A_73_106500	4.07327	1.4598	4.10881	NDE	NDE	HvS	HAL	Bos taurus histidine ammonia-lyase (HAL), mRNA	BTA05	64811437
A_73_106684	10.0578	7.37378	8.46072	PvH	NDE	NDE	MYBPC1	Bos taurus myosin binding protein C, slow type (MYBPC1), mRNA	BTA05	70424500
A_73_108570	10.656	12.7589	11.7063	PvH	NDE	NDE	IGF1	Bos taurus insulin-like growth factor 1 (somatomedin C) (IGF1), mRNA	BTA05	71120206
A_73_117064	5.00832	3.50364	5.53871	NDE	NDE	HvS	CHST11	PREDICTED: Bos taurus similar to chondroitin 4-O-sulfotransferase (CHST11), mRNA	BTA05	73332643
A_73_115781	13.9259	15.2376	15.717	NDE	PvS	NDE	CKAP4	PREDICTED: Bos taurus similar to cytoskeleton-associated protein 4 (CKAP4), mRNA	BTA05	74775193
A_73_107204	6.14989	3.5784	6.25477	PvH	NDE	HvS	BPIL2	PREDICTED: Bos taurus similar to bactericidal/permeability-increasing protein-like 2 (predicted) (BPIL2), mRNA	BTA05	76197118
A_73_116548	11.7423	12.1452	13.3872	NDE	PvS	NDE	HMOX1	Bos taurus heme oxygenase (decycling) 1 (HMOX1), mRNA	BTA05	79096200
A_73_119736	14.763	12.1685	13.2225	PvH	NDE	NDE	MB	Bos taurus myoglobin (MB), mRNA	BTA05	79359277
A_73_110784	6.17992	8.07497	7.28491	PvH	PvS	NDE	APOL3	Bos taurus similar to Apolipoprotein L, 3 (LOC510193), mRNA	BTA05	80210459
A_73_111641	4.23272	5.30103	5.21901	PvH	NDE	NDE	ELFN2	PREDICTED: Bos taurus similar to leucine rich repeat containing 62 (ELFN2), mRNA	BTA05	81551771
A_73_106347	11.9909	9.62679	10.4706	PvH	PvS	NDE	FAR2	Bos taurus fatty acyl CoA reductase 2 (FAR2), mRNA	BTA05	86339191
A_73_117693	8.86419	6.38168	7.40016	PvH	PvS	NDE	FAR2	Bos taurus fatty acyl CoA reductase 2 (FAR2), mRNA	BTA05	86340399
A_73_117259	5.55425	2.05104	4.96484	PvH	NDE	HvS	PIK3C2G	Homo sapiens phosphoinositide-3-kinase, class 2, gamma polypeptide (PIK3C2G), mRNA	BTA05	98088539
A_73_117737	8.12279	8.53717	9.82057	NDE	PvS	NDE	GPRC5A	Bos taurus G protein-coupled receptor, family C, group 5, member A (GPRC5A), mRNA	BTA05	104024759
A_73_104074	4.5187	1.78439	4.05951	PvH	NDE	HvS	STYK1	PREDICTED: Bos taurus serine/threonine/tyrosine kinase 1 (STYK1), mRNA	BTA05	106301832
A_73_103996	9.78898	10.645	9.24076	NDE	NDE	HvS	CLEC1A	Bos taurus C-type lectin domain family 1, member A (CLEC1A), mRNA	BTA05	107253366
A_73_113527	5.03758	5.33747	6.63084	NDE	PvS	NDE	OLR1	Bos taurus oxidized low density lipoprotein (lectin-like) receptor 1 (OLR1), mRNA	BTA05	107297092
A_73_102645	6.57969	5.30019	7.2911	NDE	NDE	HvS	CD69	Bos taurus CD69 molecule (CD69), mRNA	BTA05	107790341
A_73_102072	4.86899	3.13267	5.24058	NDE	NDE	HvS	CLEC4D	PREDICTED: Bos taurus similar to C-type lectin domain family 4, member D (CLEC4D), mRNA	BTA05	109082594
A_73_119299	8.65495	6.28817	8.44404	PvH	NDE	HvS	CD163L1	Bos taurus CD163 molecule-like 1 (CD163L1), mRNA; PREDICTED: Bos taurus misc_RNA (LOC523576), miscRNA; PREDICTED: Bos taurus misc_RNA (LOC786414), miscRNA; PREDICTED: Bos taurus similar to BoWC1.1 (LOC783109), mRNA; PREDICTED: Bos taurus similar to BoWC1.	BTA05	109855892
A_73_108849	3.19234	3.61333	4.72574	NDE	PvS	NDE	TSPAN11	Bos taurus tetraspanin 11 (TSPAN11), mRNA	BTA05	113410825
A_73_103726	4.51494	5.6733	4.92983	PvH	NDE	NDE	SCUBE1	PREDICTED: Bos taurus similar to signal peptide, CUB domain, EGF-like 1 (SCUBE1), mRNA	BTA05	121152369
A_73_108958	8.47799	6.12873	8.57458	PvH	NDE	HvS	C4orf31		BTA06	4427745
A_73_101508	10.9742	8.00952	9.81102	PvH	NDE	HvS	MYOZ2	Bos taurus myozenin 2 (MYOZ2), mRNA	BTA06	6929230
A_73_100260	8.92489	5.80595	7.65614	PvH	NDE	HvS	PITX2	Bos taurus paired-like homeodomain 2 (PITX2), mRNA	BTA06	16259211
A_73_102018	8.88299	10.7432	9.14046	PvH	NDE	HvS	CFI	Bos taurus complement factor I (CFI), mRNA	BTA06	17066595
A_73_114392	9.59273	5.76523	7.61431	PvH	NDE	HvS	LOC285556		BTA06	26691702
A_73_112259	4.53196	2.73585	2.94604	NDE	PvS	NDE	ADH6	Bos taurus alcohol dehydrogenase 6 (class V) (ADH6), mRNA	BTA06	27139184
A_73_110924	8.7586	6.34805	7.35968	PvH	PvS	NDE	ADH6	Bos taurus alcohol dehydrogenase 6 (class V) (ADH6), mRNA	BTA06	27236889
A_73_101096	4.06208	2.15712	2.34912	NDE	PvS	NDE	KIAA1680	Homo sapiens KIAA1680 protein (KIAA1680), transcript variant 2, mRNA	BTA06	35824410
A_73_116474	12.6707	14.1933	14.7757	NDE	PvS	NDE	SPP1	Bos taurus secreted phosphoprotein 1 (SPP1), mRNA	BTA06	37511836
A_73_112508	3.42342	2.53062	4.92686	NDE	PvS	HvS	IBSP	Bos taurus integrin-binding sialoprotein (IBSP), mRNA	BTA06	37682031
A_73_119310	4.17936	3.16862	5.74202	NDE	PvS	HvS	MEPE	PREDICTED: Bos taurus similar to Matrix extracellular phosphoglycoprotein precursor (Osteoblast/osteocyte factor 45) (OF45) (LOC789774), partial mRNA; PREDICTED: Bos taurus similar to Matrix extracellular phosphoglycoprotein precursor (Osteoblast/osteocyt	BTA06	37711602
A_73_100612	4.91967	4.24585	3.29542	NDE	PvS	NDE	PPARGC1A	Bos taurus peroxisome proliferator-activated receptor gamma, coactivator 1 alpha (PPARGC1A), mRNA	BTA06	44732946
A_73_108828	9.69408	9.78736	8.39111	NDE	NDE	HvS	PPARGC1A	Bos taurus peroxisome proliferator-activated receptor gamma, coactivator 1 alpha (PPARGC1A), mRNA	BTA06	44734061
A_73_118716	4.33954	4.47181	3.3833	NDE	NDE	HvS	GABRG1	Bos taurus gamma-aminobutyric acid (GABA) A receptor, gamma 1 (GABRG1), mRNA	BTA06	66954421
A_73_104374	8.17442	6.01814	7.49791	PvH	NDE	NDE	NPAL1.X		BTA06	69272332
A_73_117744	3.4853	1.86705	4.41389	NDE	NDE	HvS	TMPRSS11B	PREDICTED: Bos taurus similar to Transmembrane protease, serine 11b (LOC528256), mRNA; PREDICTED: Bos taurus similar to Transmembrane protease, serine 11b (LOC785585), mRNA	BTA06	86502516
A_73_100438	3.03443	1.59515	3.97096	NDE	PvS	HvS	CSN1S1	Bos taurus casein alpha s1 (CSN1S1), mRNA	BTA06	88309002
A_73_118449	5.7835	4.49402	8.00466	NDE	PvS	HvS	IL8	Bos taurus interleukin 8 (IL8), mRNA	BTA06	91793928
A_73_106079	7.5523	8.94418	9.43657	NDE	PvS	NDE	CXCL5	Bos taurus chemokine (C-X-C motif) ligand 5 (CXCL5), mRNA	BTA06	91879955
A_73_114724	5.52069	5.80593	8.48955	NDE	PvS	HvS	CXCL2	Bos taurus chemokine (C-X-C motif) ligand 2 (CXCL2), mRNA	BTA06	91929433
A_73_120022	9.21458	9.10829	10.7315	NDE	PvS	NDE	CXCL2	Bos taurus chemokine (C-X-C motif) ligand 2 (CXCL2), mRNA	BTA06	92062156
A_73_104964	8.06987	4.45108	7.60447	PvH	NDE	HvS	AREGB	Bos taurus amphiregulin B (AREGB), mRNA	BTA06	92467260
A_73_100868	6.53683	3.92643	5.74574	PvH	NDE	NDE	BTC	Bos taurus betacellulin (BTC), mRNA	BTA06	92789820
A_73_103394	4.39591	5.78946	5.20116	PvH	NDE	NDE	ART3	Bos taurus ADP-ribosyltransferase 3 (ART3), mRNA	BTA06	94147475
A_73_103303	6.88299	5.81508	7.85671	NDE	NDE	HvS	CXCL13	Bos taurus chemokine (C-X-C motif) ligand 13 (B-cell chemoattractant) (CXCL13), mRNA	BTA06	95652881
A_73_111435	9.48325	6.94145	7.86256	PvH	PvS	NDE	FRAS1	Homo sapiens Fraser syndrome 1 (FRAS1), mRNA	BTA06	96703371
A_73_115030	9.74814	11.0647	11.0081	NDE	PvS	NDE	EPDR1	Bos taurus ependymin related protein 1 (zebrafish) (EPDR1), mRNA	BTA06	106032786
A_73_117963	4.48228	1.76706	4.25279	NDE	NDE	HvS	HSD17B13	Bos taurus hydroxysteroid (17-beta) dehydrogenase 13 (HSD17B13), mRNA	BTA06	106264419
A_73_100191	3.83291	3.29872	6.18063	NDE	PvS	HvS	DMP1	Bos taurus dentin matrix acidic phosphoprotein (DMP1), mRNA	BTA06	106593756
A_73_115266	6.87152	4.92658	6.79818	NDE	NDE	HvS	PPP2R2C	PREDICTED: Bos taurus similar to Serine/threonine-protein phosphatase 2A 55 kDa regulatory subunit B gamma isoform (PP2A, subunit B, B-gamma isoform) (PP2A, subunit B, B55-gamma isoform) (PP2A, subunit B, PR55-gamma isoform) (PP2A, subunit B, R2-gamma iso	BTA06	107015473
A_73_119654	12.7102	8.90778	11.0502	PvH	PvS	HvS	FGFBP1	PREDICTED: Bos taurus similar to fibroblast growth factor-binding protein (LOC783341), mRNA; Bos taurus fibroblast growth factor-binding protein (FGF-BP) (LOC281812), mRNA	BTA06	115740653
A_73_110829	6.32913	3.92651	5.92785	PvH	NDE	HvS	PSAPL1	Bos taurus prosaposin-like 1 (PSAPL1), mRNA	BTA06	121911527
A_73_111100	6.40759	6.43523	8.64541	NDE	PvS	HvS	CILP2	PREDICTED: Bos taurus similar to cartilage intermediate layer protein 2 (CILP2), mRNA	BTA07	3705061
A_73_104734	5.30965	5.12873	6.87596	NDE	PvS	NDE	COMP	PREDICTED: Bos taurus cartilage oligomeric matrix protein, transcript variant 1 (COMP), mRNA	BTA07	4356783
A_73_106000	8.67039	10.9445	9.50785	PvH	NDE	HvS	TMEM59L	Bos taurus transmembrane protein 59-like (TMEM59L), mRNA	BTA07	4503416
A_73_109779	10.1244	12.0617	10.8328	PvH	NDE	HvS	CRLF1	PREDICTED: Bos taurus similar to cytokine receptor like molecule 3 (CRLF1), mRNA	BTA07	4526057
A_73_117787	5.49722	3.43613	5.41974	NDE	NDE	HvS	FUT5	Bos taurus fucosyltransferase 5 (alpha (1,3) fucosyltransferase) (FUT5), mRNA	BTA07	17081429
A_73_105726	11.7779	9.15041	10.3426	PvH	NDE	NDE	ITGB1BP3	Bos taurus integrin beta 1 binding protein 3 (ITGB1BP3), mRNA	BTA07	18662798
A_73_100951	6.8821	2.67516	4.27247	PvH	PvS	HvS	IL3	Bos taurus interleukin 3 (IL3), mRNA	BTA07	21098181
A_73_117184	10.7909	11.0868	12.1385	NDE	PvS	NDE	PPIC	Bos taurus peptidylprolyl isomerase C (cyclophilin C) (PPIC), mRNA	BTA07	29555555
A_73_121068	3.30317	3.0427	4.22087	NDE	PvS	NDE	CLTB	Bos taurus clathrin, light polypeptide B (light chain B) (CLTLB), mRNA	BTA07	37182981
A_73_120997	6.56614	4.63359	5.18817	NDE	PvS	NDE	COL23A1	Homo sapiens collagen, type XXIII, alpha 1 (COL23A1), mRNA	BTA07	38936834
A_73_119440	11.3842	7.55927	12.0991	PvH	NDE	HvS	IFI47	Bos taurus interferon gamma inducible protein 47 (IFI47), mRNA	BTA07	39779654
A_73_112587	11.6857	12.0972	13.1653	NDE	PvS	NDE	TGFBI	PREDICTED: Bos taurus misc_RNA (LOC539596), miscRNA	BTA07	46703602
A_73_105559	11.6698	7.21544	9.46171	PvH	NDE	HvS	MYOT	Bos taurus myotilin (MYOT), mRNA	BTA07	48666507
A_73_121435	5.40617	3.18531	5.09747	NDE	NDE	HvS	SLC4A9	PREDICTED: Bos taurus similar to solute carrier family 4, sodium bicarbonate cotransporter, member 9, transcript variant 1 (SLC4A9), mRNA	BTA07	50894631
A_73_105177	11.2927	12.0762	12.7289	NDE	PvS	NDE	CD14.X		BTA07	51084103
A_73_102024	12.5466	10.8189	12.3076	NDE	NDE	HvS	TNNC2	Bos taurus troponin C type 2 (fast) (TNNC2), mRNA	BTA07	54650796
A_73_103787	8.14105	5.60493	7.62344	PvH	NDE	HvS	SH3RF2	Bos taurus SH3 domain containing ring finger 2 (SH3RF2), mRNA	BTA07	57311392
A_73_120952	10.3192	8.08914	9.86725	PvH	NDE	HvS	SH3RF2.X		BTA07	57330298
A_73_117022	12.0093	8.54065	11.0289	PvH	NDE	HvS	SPINK5	Bos taurus serine peptidase inhibitor, Kazal type 5 (SPINK5), mRNA	BTA07	58354366
A_73_109613	5.53437	2.10982	4.53831	PvH	NDE	HvS	FAT2	PREDICTED: Bos taurus similar to FAT tumor suppressor homolog 2 (Drosophila) (FAT2), mRNA	BTA07	62462508
A_73_100291	9.68811	11.3065	10.9005	PvH	PvS	NDE	TIMD4	Bos taurus T-cell immunoglobulin and mucin domain containing 4 (TIMD4), mRNA	BTA07	68168575
A_73_101024	4.83545	5.59041	6.1771	NDE	PvS	NDE	ODZ2	PREDICTED: Bos taurus similar to Teneurin-2 (Ten-2) (Tenascin-M2) (Ten-m2) (Protein Odd Oz/ten-m homolog 2) (LOC100138541), partial mRNA	BTA07	80193382
A_73_117375	7.96519	5.19893	5.91769	PvH	PvS	NDE	CKMT2	Bos taurus creatine kinase, mitochondrial 2 (sarcomeric) (CKMT2), nuclear gene encoding mitochondrial protein, mRNA	BTA07	82235055
A_73_114948	5.39364	3.14873	5.15847	NDE	NDE	HvS	GPR98	PREDICTED: Bos taurus similar to G protein-coupled receptor 98 (LOC100139380), mRNA	BTA07	91812610
A_73_120607	11.2913	10.3424	9.85423	NDE	PvS	NDE	GATA4	PREDICTED: Bos taurus GATA binding protein 4 (GATA4), mRNA	BTA08	7521543
A_73_107641	7.78451	5.62944	7.77308	PvH	NDE	HvS	BLK	Bos taurus B lymphoid tyrosine kinase (BLK), mRNA	BTA08	7701750
A_73_101370	3.95815	2.1144	4.20882	NDE	NDE	HvS	TOPORS.X		BTA08	15667282
A_73_105798	7.20024	2.6461	7.11832	PvH	NDE	HvS	TYRP1	Bos taurus tyrosinase-related protein 1 (TYRP1), mRNA	BTA08	38280289
A_73_109176	7.28128	3.53183	6.36068	PvH	NDE	HvS	MLANA	PREDICTED: Bos taurus similar to Melanoma antigen recognized by T-cells 1 (MART-1) (Melan-A protein) (Antigen SK29-AA) (Antigen LB39-AA) (MLANA), mRNA	BTA08	40971710
A_73_109644	2.78972	1.54198	3.67395	NDE	PvS	NDE	PDCD1LG2	PREDICTED: Bos taurus similar to programmed cell death 1 ligand 2 (PDCD1LG2), mRNA	BTA08	41314748
A_73_104827	9.45025	6.96989	8.20223	PvH	PvS	NDE	SLC1A1	Bos taurus solute carrier family 1 (neuronal/epithelial high affinity glutamate transporter, system Xag), member 1 (SLC1A1), mRNA	BTA08	42132733
A_73_119364	13.8436	12.4058	11.7163	NDE	PvS	NDE	ALDH1A1	Bos taurus aldehyde dehydrogenase 1 family, member A1 (ALDH1A1), mRNA	BTA08	51403797
A_73_108306	9.28094	6.08982	7.76971	PvH	PvS	HvS	KIAA1529	Bos taurus hypothetical LOC507550 (MGC157266), mRNA	BTA08	65326057
A_73_114524	8.56345	9.35843	9.83275	NDE	PvS	NDE	TGFBR1.X		BTA08	67073030
A_73_103626	5.02264	2.53133	4.13127	PvH	NDE	NDE	SLC28A3	PREDICTED: Bos taurus solute carrier family 28 (sodium-coupled nucleoside transporter), member 3 (SLC28A3), mRNA	BTA08	72279596
A_73_112174	12.9041	9.52843	11.9714	PvH	NDE	HvS	AQP3	Bos taurus aquaporin 3 (Gill blood group) (AQP3), mRNA	BTA08	79337542
A_73_114182	12.6634	14.2303	13.2036	PvH	NDE	NDE	IL11RA	Bos taurus interleukin 11 receptor, alpha (IL11RA), mRNA	BTA08	80249662
A_73_106166	10.0434	11.9666	10.7198	PvH	NDE	NDE	CCL19	Bos taurus chemokine (C-C motif) ligand 19 (CCL19), mRNA	BTA08	80276413
A_73_110734	7.75375	5.57701	6.70881	PvH	NDE	NDE	RASEF	Bos taurus RAS and EF-hand domain containing (RASEF), mRNA	BTA08	80395842
A_73_117442	9.29017	7.07215	7.39755	PvH	PvS	NDE	FBP2	Bos taurus fructose-1,6-bisphosphatase 2 (FBP2), mRNA	BTA08	85344924
A_73_117082	9.9262	7.22301	8.25023	PvH	PvS	NDE	FBP1	Bos taurus fructose-1,6-bisphosphatase 1 (FBP1), mRNA	BTA08	85409711
A_73_106254	11.8003	12.4826	13.5158	NDE	PvS	NDE	ASPN	Bos taurus asporin (ASPN), mRNA	BTA08	88236176
A_73_101801	4.53892	2.0497	4.59855	PvH	NDE	HvS	LOC521737	PREDICTED: Bos taurus similar to ring finger protein 30 (LOC521737), mRNA	BTA08	89726419
A_73_108252	8.52059	9.53091	11.3664	NDE	PvS	NDE	TNC	Bos taurus tenascin C (TNC), mRNA	BTA08	109590140
A_73_113617	4.26445	2.20155	4.52439	NDE	NDE	HvS	DBC1.X		BTA08	114052431
A_73_102508	7.03796	4.24004	6.13787	PvH	NDE	HvS	ELOVL4.X		BTA09	19599451
A_73_113398	12.099	8.52757	10.7755	PvH	PvS	HvS	ELOVL4	Bos taurus elongation of very long chain fatty acids (FEN1/Elo2, SUR4/Elo3, yeast)-like 4 (ELOVL4), mRNA	BTA09	19600446
A_73_113434	11.5635	10.2959	9.64995	NDE	PvS	NDE	TRDN	Bos taurus triadin (TRDN), mRNA	BTA09	28897049
A_73_110690	7.1466	6.5332	5.36575	NDE	PvS	NDE	DDO	Bos taurus D-aspartate oxidase (DDO), mRNA	BTA09	41615831
A_73_106903	3.31441	4.12401	3.32837	PvH	NDE	HvS	ARMC2	Bos taurus armadillo repeat containing 2 (ARMC2), mRNA	BTA09	43957638
A_73_111751	6.23743	3.23436	5.74576	PvH	NDE	HvS	CD24.X		BTA09	44910611
A_73_104921	8.42364	10.1734	9.93806	PvH	PvS	NDE	NT5E	Bos taurus 5'-nucleotidase, ecto (CD73) (NT5E), mRNA	BTA09	65764199
A_73_116882	7.14275	4.58799	7.092	PvH	NDE	HvS	ARG1	Bos taurus arginase, liver (ARG1), mRNA	BTA09	71645634
A_73_100950	10.7714	7.9071	9.60422	PvH	PvS	HvS	IL20RA	PREDICTED: Bos taurus interleukin 20 receptor, alpha (IL20RA), mRNA	BTA09	77272613
A_73_112706	4.71293	2.61976	4.55239	NDE	NDE	HvS	HEBP2	PREDICTED: Bos taurus similar to Heme-binding protein 2 (Protein SOUL) (Placental protein 23) (PP23) (HEBP2), mRNA	BTA09	78502104
A_73_101409	7.89109	10.7902	7.65008	PvH	NDE	HvS	RAET1E	Bos taurus UL16 binding protein 3 (ULBP3), mRNA; PREDICTED: Bos taurus hypothetical LOC785589 (LOC785589), mRNA	BTA09	87799141
A_73_115121	10.8064	8.84948	10.6058	PvH	NDE	HvS	PPP1R14C	Bos taurus protein phosphatase 1, regulatory (inhibitor) subunit 14C (PPP1R14C), mRNA; PREDICTED: Bos taurus hypothetical LOC783497 (PPP1R14C), mRNA	BTA09	90746336
A_73_114430	10.8771	9.33248	9.47988	NDE	PvS	NDE	TRIM36.X		BTA10	3486369
A_73_103835	6.15031	3.12058	5.68579	PvH	NDE	HvS	F2RL1	Bos taurus coagulation factor II (thrombin) receptor-like 1 (F2RL1), mRNA	BTA10	7610292
A_73_103093	6.97836	5.73923	5.71899	NDE	PvS	NDE	PDE8B.X		BTA10	8182077
A_73_104762	5.63848	7.83324	6.12254	PvH	NDE	HvS	DMGDH	PREDICTED: Bos taurus similar to dimethylglycine dehydrogenase (DMGDH), mRNA	BTA10	9681358
A_73_105121	4.52954	2.86485	5.36399	NDE	NDE	HvS	BHMT	Bos taurus betaine-homocysteine methyltransferase (BHMT), mRNA	BTA10	9823278
A_73_117448	12.1438	13.0826	13.6058	NDE	PvS	NDE	RPL4	Bos taurus ribosomal protein L4 (RPL4), mRNA	BTA10	13226541
A_73_105822	9.75748	11.188	11.4566	NDE	PvS	NDE	ITGA11	PREDICTED: Bos taurus similar to integrin alpha 11 subunit (ITGA11), mRNA	BTA10	14945626
A_73_100988	15.0339	12.2781	13.4683	PvH	NDE	NDE	MYH7	Bos taurus myosin, heavy chain 7, cardiac muscle, beta (MYH7), mRNA; PREDICTED: Bos taurus hypothetical LOC785032 (LOC785032), mRNA	BTA10	21805441
A_73_112116	10.736	12.3766	11.5875	PvH	NDE	NDE	ANG	Bos taurus angiogenin, ribonuclease, RNase A family, 5 (ANG), mRNA	BTA10	25799028
A_73_112134	9.38928	7.53668	7.43781	NDE	PvS	NDE	TEP1	PREDICTED: Bos taurus similar to telomerase-associated protein 1 (TEP1), mRNA	BTA10	26092179
A_73_118302	8.9643	6.37183	8.49496	PvH	NDE	HvS	PAK6	PREDICTED: Bos taurus similar to Serine/threonine-protein kinase PAK 6 (p21-activated kinase 6) (PAK-6) (PAK-5), transcript variant 1 (PAK6), mRNA	BTA10	35810758
A_73_107798	8.35872	6.31786	7.94991	PvH	NDE	NDE	SPINT1	Bos taurus serine peptidase inhibitor, Kunitz type 1 (SPINT1), mRNA	BTA10	36303200
A_73_110854	5.99077	3.27231	5.4337	PvH	NDE	HvS	CA12	PREDICTED: Bos taurus similar to carbonic anhydrase XII (CA12), mRNA	BTA10	47012181
A_73_104449	10.5409	8.06423	10.2858	PvH	NDE	HvS	CA12	PREDICTED: Bos taurus similar to carbonic anhydrase XII (CA12), mRNA	BTA10	47055513
A_73_115547	10.3976	8.155	9.81612	PvH	NDE	NDE	RORA	PREDICTED: Bos taurus similar to RAR-related orphan receptor A, transcript variant 1 (RORA), mRNA	BTA10	50072438
A_73_105833	7.42077	6.56822	6.15502	NDE	PvS	NDE	GATM	Bos taurus glycine amidinotransferase (L-arginine:glycine amidinotransferase) (GATM), nuclear gene encoding mitochondrial protein, mRNA	BTA10	66734529
A_73_109484	9.73339	7.1721	9.14381	PvH	NDE	HvS	GPX2	PREDICTED: Bos taurus misc_RNA (LOC533088), miscRNA	BTA10	79307372
A_73_109808	6.45327	4.96612	6.94891	NDE	NDE	HvS	PLEK2	Bos taurus pleckstrin 2 (PLEK2), mRNA	BTA10	81573343
A_73_107376	7.73282	5.0998	6.87097	PvH	NDE	HvS	C14orf83.X		BTA10	81630177
A_73_119817	6.34827	4.0518	6.19101	PvH	NDE	HvS	RDH12	Bos taurus retinol dehydrogenase 12 (all-trans/9-cis/11-cis) (RDH12), mRNA	BTA10	81893268
A_73_103735	10.2892	11.4098	10.1034	NDE	NDE	HvS	SMOC1	Bos taurus SPARC related modular calcium binding 1 (SMOC1), mRNA	BTA10	84012390
A_73_116574	5.10586	3.06753	5.12268	NDE	NDE	HvS	DIO2	Bos taurus deiodinase, iodothyronine, type II (DIO2), mRNA	BTA10	94216153
A_73_113890	5.89202	2.48805	5.97636	PvH	NDE	HvS	AQP9	PREDICTED: Bos taurus similar to aquaporin 9 (AQP9), mRNA	BTA10	52644540
A_73_108594	8.13046	5.24292	7.07339	PvH	NDE	HvS	IL1R2	Bos taurus interleukin 1 receptor, type II (IL1R2), mRNA	BTA11	6934286
A_73_121240	4.77253	2.46394	4.71096	NDE	NDE	HvS	IL18RAP	PREDICTED: Bos taurus interleukin 18 receptor accessory protein (IL18RAP), mRNA	BTA11	7445092
A_73_112115	7.45234	3.69449	5.9305	PvH	NDE	HvS	LOC507942	Bos taurus hypothetical LOC507942 (MGC152281), mRNA	BTA11	10531801
A_73_103597	7.22096	4.51148	6.27783	PvH	NDE	HvS	ATP6V1B1	Bos taurus ATPase, H+ transporting, lysosomal 56/58kDa, V1 subunit B1 (ATP6V1B1), mRNA	BTA11	14078286
A_73_111297	5.54906	3.23282	5.07822	NDE	NDE	HvS	ADD2	Bos taurus adducin 2 (beta) (ADD2), mRNA	BTA11	14384221
A_73_108015	3.03839	4.33987	4.01885	PvH	NDE	NDE	ABCG8	Bos taurus ATP-binding cassette, sub-family G (WHITE), member 8 (ABCG8), mRNA	BTA11	27443121
A_73_105914	4.99917	5.68077	6.25288	NDE	PvS	NDE	ATP6V1E2	Bos taurus ATPase, H+ transporting, lysosomal 31kDa, V1 subunit E2 (ATP6V1E2), mRNA	BTA11	30072504
A_73_108385	12.4668	9.74361	10.9353	PvH	PvS	NDE	TACSTD1	Bos taurus epithelial cell adhesion molecule (EPCAM), mRNA	BTA11	30933924
A_73_108724	8.82328	6.57651	8.41847	PvH	NDE	HvS	BCL11A	Bos taurus B-cell CLL/lymphoma 11A (zinc finger protein) (BCL11A), mRNA	BTA11	44858161
A_73_109218	8.70704	6.3636	8.10306	PvH	NDE	HvS	BCL11A	Bos taurus B-cell CLL/lymphoma 11A (zinc finger protein) (BCL11A), mRNA	BTA11	44863659
A_73_117130	10.1405	11.6154	10.0876	PvH	NDE	HvS	C2orf40	Bos taurus esophageal cancer related gene 4 protein (ECRG4), mRNA	BTA11	47535249
A_73_112374	6.56823	4.96345	7.1096	NDE	NDE	HvS	IL1A	Bos taurus interleukin 1, alpha (IL1A), mRNA	BTA11	48187738
A_73_110272	6.26952	3.65885	6.10255	PvH	NDE	HvS	IL1F5	Bos taurus interleukin 1 family, member 5 (delta) (IL1F5), mRNA	BTA11	48461141
A_73_101356	9.50371	8.26877	10.4733	NDE	NDE	HvS	IL1RN	Bos taurus interleukin 1 receptor antagonist (IL1RN), mRNA	BTA11	48543380
A_73_102267	6.85076	4.22027	6.13279	PvH	NDE	HvS	ST3GAL5	Bos taurus ST3 beta-galactoside alpha-2,3-sialyltransferase 5 (ST3GAL5), mRNA	BTA11	50762134
A_73_111791	3.691	4.85108	4.22001	PvH	NDE	NDE	LRRTM4	PREDICTED: Bos taurus similar to leucine rich repeat transmembrane neuronal 4, transcript variant 3 (LRRTM4), mRNA	BTA11	60257837
A_73_115810	9.39134	10.5482	10.7186	NDE	PvS	NDE	CGREF1	Bos taurus cell growth regulator with EF-hand domain 1 (CGREF1), mRNA	BTA11	74626563
A_73_111559	12.8006	13.657	14.3871	NDE	PvS	NDE	RCN1	Bos taurus reticulocalbin 1, EF-hand calcium binding domain (RCN1), mRNA	BTA11	79532946
A_73_109199	7.35773	5.05669	6.81064	PvH	NDE	NDE	LOC653602		BTA11	86243911
A_73_105412	10.3462	8.39708	10.513	PvH	NDE	HvS	ATP6V1C2	Bos taurus ATPase, H+ transporting, lysosomal 42kDa, V1 subunit C2 (ATP6V1C2), mRNA	BTA11	89627298
A_73_115292	10.8548	8.1471	9.99718	PvH	NDE	HvS	GRHL1	Bos taurus grainyhead-like 1 (Drosophila) (GRHL1), mRNA	BTA11	90362175
A_73_118887	13.324	11.1392	12.2019	PvH	NDE	NDE	MBOAT2.X		BTA11	91236895
A_73_119814	10.847	11.9228	12.128	NDE	PvS	NDE	CERCAM	Bos taurus cerebral endothelial cell adhesion molecule (CERCAM), mRNA	BTA11	102587098
A_73_110964	5.41373	6.83424	6.06399	PvH	NDE	NDE	HMCN2	PREDICTED: Bos taurus misc_RNA (LOC534512), miscRNA	BTA11	104474289
A_73_117728	4.18204	2.53368	4.58741	NDE	NDE	HvS	CEL	Bos taurus carboxyl ester lipase (bile salt-stimulated lipase) (CEL), mRNA	BTA11	106818960
A_73_114063	3.04046	2.75396	4.37915	NDE	PvS	NDE	OBP2B	PREDICTED: Bos taurus similar to Odorant-binding protein 2b precursor (OBPIIb) (OBP2B), mRNA	BTA11	109504092
A_73_105871	5.73298	4.59473	6.56191	NDE	NDE	HvS	TNFSF11	PREDICTED: Bos taurus similar to Tumor necrosis factor ligand superfamily member 11 (Receptor activator of nuclear factor kappa B ligand) (RANKL) (TNF-related activation-induced cytokine) (TRANCE) (Osteoprotegerin ligand) (OPGL) (Osteoclast differentiation factor) (ODF) (TNFSF11), mRNA	BTA12	11489322
A_73_111822	6.3072	7.9148	6.83485	PvH	NDE	NDE	TRPC4	Bos taurus transient receptor potential cation channel, subfamily C, member 4 (TRPC4), mRNA	BTA12	23809759
A_73_118890	11.7169	12.9702	12.977	NDE	PvS	NDE	POSTN	Bos taurus periostin, osteoblast specific factor (POSTN), mRNA	BTA12	23883655
A_73_118780	5.71057	7.86555	6.91365	PvH	PvS	NDE	RXFP2	PREDICTED: Bos taurus misc_RNA (LOC507053), miscRNA	BTA12	29032374
A_73_112683	6.99489	5.17662	7.64568	NDE	NDE	HvS	GJA3	Bos taurus gap junction protein, alpha 3, 46kDa (GJA3), mRNA	BTA12	36421523
A_73_116277	8.2461	5.94324	8.88984	PvH	NDE	HvS	GJA3	Bos taurus gap junction protein, alpha 3, 46kDa (GJA3), mRNA	BTA12	36422826
A_73_106923	4.10344	1.70949	3.97869	NDE	NDE	HvS	ATP12A	PREDICTED: Bos taurus similar to Potassium-transporting ATPase alpha chain 2 (Proton pump) (Non-gastric H(+)/K(+) ATPase subunit alpha) (ATP12A), mRNA	BTA12	37004109
A_73_119098	4.97007	6.1514	4.40854	NDE	NDE	HvS	SLITRK1	PREDICTED: Bos taurus similar to slit and trk like 1 protein (SLITRK1), mRNA	BTA12	58679923
A_73_111633	5.43343	2.29114	2.73286	PvH	PvS	NDE	LOC121952	Bos taurus similar to RIKEN cDNA 4832428D23 (LOC513822), mRNA	BTA12	76918865
A_73_101829	3.19435	4.06195	4.14972	PvH	PvS	NDE	FAM155A	Bos taurus hypothetical protein LOC616912 (LOC616912), mRNA	BTA12	80852346
A_73_108583	6.88463	4.78245	7.04195	PvH	NDE	HvS	SNRPB2	PREDICTED: Bos taurus small nuclear ribonucleoprotein polypeptide B'' (SNRPB2), mRNA	BTA13	10949175
A_73_115745	4.36821	2.63846	2.81657	NDE	PvS	NDE	ECHDC3		BTA13	11021626
A_73_120881	8.18708	5.63843	6.37718	PvH	PvS	NDE	TCHH	PREDICTED: Bos taurus trichohyalin (TCHH), mRNA; PREDICTED: Bos taurus similar to LOC613296 protein (LOC782181), mRNA	BTA13	12896132
A_73_106801	11.6763	9.16529	10.6951	PvH	NDE	NDE	GATA3	Bos taurus GATA binding protein 3 (GATA3), mRNA	BTA13	14680788
A_73_101153	3.53448	1.48617	1.73146	NDE	PvS	NDE	ARHGAP12.X		BTA13	33698558
A_73_113818	9.23272	7.08064	8.71549	PvH	NDE	NDE	OVOL2	PREDICTED: Bos taurus similar to Transcription factor Ovo-like 2 (hOvo2) (Zinc finger protein 339) (OVOL2), mRNA	BTA13	38238828
A_73_111368	12.9791	10.8324	11.0265	PvH	PvS	NDE	AKR1C3	Bos taurus aldo-keto reductase family 1, member C3 (3-alpha hydroxysteroid dehydrogenase, type II) (AKR1C3), mRNA	BTA13	43482153
A_73_112200	11.0789	8.54466	10.8203	PvH	NDE	HvS	CALML5	Bos taurus calmodulin-like 5 (CALML5), mRNA	BTA13	43541682
A_73_110185	8.83459	7.56541	10.2068	NDE	NDE	HvS	TGM3	Bos taurus transglutaminase 3 (E polypeptide, protein-glutamine-gamma-glutamyltransferase) (TGM3), mRNA	BTA13	53351451
A_73_115974	7.72621	5.2262	6.85851	NDE	NDE	HvS	EEF1A2	Bos taurus eukaryotic translation elongation factor 1 alpha 2 (EEF1A2), mRNA	BTA13	54841340
A_73_110674	5.84697	7.4315	6.73457	PvH	NDE	NDE	APCDD1L	PREDICTED: Bos taurus similar to adenomatosis polyposis coli down-regulated 1-like (APCDD1L), mRNA	BTA13	58676193
A_73_113063	6.86859	9.29694	6.91094	PvH	NDE	HvS	PCK1	Bos taurus phosphoenolpyruvate carboxykinase 1 (soluble) (PCK1), mRNA	BTA13	59373116
A_73_113277	9.05652	6.63853	8.58525	PvH	NDE	HvS	TFAP2C	Bos taurus transcription factor AP-2 gamma (activating enhancer binding protein 2 gamma) (TFAP2C), mRNA	BTA13	60150635
A_73_103605	6.38515	4.55132	6.68236	NDE	NDE	HvS	SDCBP2	PREDICTED: Bos taurus misc_RNA (SDCBP2), miscRNA	BTA13	60659305
A_73_107327	12.2287	13.8405	12.3875	PvH	NDE	HvS	TGM2	Bos taurus transglutaminase 2 (C polypeptide, protein-glutamine-gamma-glutamyltransferase) (TGM2), mRNA	BTA13	67596854
A_73_110814	10.1844	6.74324	8.88894	PvH	PvS	HvS	SLPI	PREDICTED: Bos taurus similar to secretory leukocyte peptidase inhibitor (SLPI), mRNA	BTA13	74357174
A_73_119412	6.55667	5.95232	9.5069	NDE	PvS	HvS	MMP9	Bos taurus matrix metallopeptidase 9 (gelatinase B, 92kDa gelatinase, 92kDa type IV collagenase) (MMP9), mRNA	BTA13	75526906
A_73_116887	3.10968	2.94807	4.4487	NDE	PvS	NDE	NFATC2	PREDICTED: Bos taurus nuclear factor of activated T-cells, cytoplasmic, calcineurin-dependent 2, transcript variant 3 (NFATC2), mRNA	BTA13	80250685
A_73_117619	10.5314	8.51062	10.8773	PvH	NDE	HvS	LY6D	Bos taurus lymphocyte antigen 6 complex, locus D (LY6D), mRNA; PREDICTED: Bos taurus similar to lymphocyte antigen 6 complex, locus D (LY6D), partial mRNA	BTA14	1155359
A_73_118618	5.8128	5.72022	7.96917	NDE	PvS	HvS	COL22A1.X		BTA14	3715484
A_73_112816	11.3629	8.73372	10.3124	PvH	NDE	NDE	SDR16C5	PREDICTED: Bos taurus similar to epidermal retinal dehydrogenase 2 (LOC526726), mRNA	BTA14	23317572
A_73_116733	10.6873	7.16576	8.60807	PvH	PvS	HvS	RDHE2	Bos taurus epidermal retinal dehydrogenase 2 (RDHE2), mRNA	BTA14	23367483
A_73_104596	10.8149	8.80999	9.06434	PvH	PvS	NDE	PENK	Bos taurus proenkephalin (PENK), mRNA	BTA14	23430422
A_73_119720	10.1922	8.41464	8.59315	NDE	PvS	NDE	PKIA	Bos taurus protein kinase (cAMP-dependent, catalytic) inhibitor alpha (PKIA), mRNA	BTA14	38855984
A_73_116618	9.62671	8.08906	7.84853	NDE	PvS	NDE	PKIA.X		BTA14	38857999
A_73_111841	4.02304	5.08338	4.94693	PvH	NDE	NDE	STMN2	Bos taurus stathmin-like 2 (STMN2), mRNA	BTA14	39937973
A_73_110378	8.55511	10.1282	8.85931	PvH	NDE	NDE	PMP2	Bos taurus peripheral myelin protein 2 (PMP2), mRNA	BTA14	41923338
A_73_115085	8.87866	4.24944	6.64211	PvH	PvS	HvS	FABP9	PREDICTED: Bos taurus similar to Fatty acid-binding protein 9 (Testis lipid-binding protein) (TLBP) (T-FABP) (FABP9), mRNA	BTA14	41939345
A_73_113342	5.69947	5.92438	7.07756	NDE	PvS	NDE	FABP4.X		BTA14	41954711
A_73_114371	11.1416	12.0974	12.5809	NDE	PvS	NDE	FABP4	Bos taurus fatty acid binding protein 4, adipocyte (FABP4), mRNA	BTA14	41955301
A_73_118533	7.24155	4.99118	6.7401	PvH	NDE	HvS	MAL2.X		BTA14	42266840
A_73_113169	10.4523	7.79938	9.62011	PvH	NDE	HvS	MAL2	Bos taurus mal, T-cell differentiation protein 2 (MAL2), mRNA	BTA14	42269146
A_73_100702	7.88157	5.41297	6.90441	NDE	NDE	HvS	ABRA	PREDICTED: Bos taurus similar to actin-binding Rho activating protein (ABRA), mRNA	BTA14	55620979
A_73_107090	10.2921	11.5073	12.1591	NDE	PvS	NDE	CTHRC1	Bos taurus collagen triple helix repeat containing 1 (CTHRC1), mRNA; PREDICTED: Bos taurus similar to collagen triple helix repeat containing 1 (LOC783816), mRNA	BTA14	59288105
A_73_114752	4.21732	6.74176	5.46681	PvH	PvS	HvS	GDF6	PREDICTED: Bos taurus growth differentiation factor 6 (GDF6), mRNA	BTA14	66281036
A_73_104011	8.4644	5.66602	7.72994	PvH	NDE	HvS	RBM35A	PREDICTED: Bos taurus similar to RNA-binding protein 35A (RNA-binding motif protein 35A) (LOC788414), mRNA	BTA14	67936880
A_73_112183	4.45581	2.39815	5.90157	NDE	PvS	HvS	ATP6V0D2	Bos taurus ATPase, H+ transporting, lysosomal 38kDa, V0 subunit d2 (ATP6V0D2), mRNA	BTA14	75435948
A_73_117585	11.1929	8.78397	11.0754	PvH	NDE	HvS	CA2	Bos taurus carbonic anhydrase II (CA2), mRNA	BTA14	75898728
A_73_100619	4.67947	2.58817	4.61568	NDE	NDE	HvS	GRIA4	Bos taurus glutamate receptor, ionotrophic, AMPA 4 (GRIA4), mRNA	BTA15	839937
A_73_103048	3.932	2.79694	7.36027	NDE	PvS	HvS	MMP13	Bos taurus matrix metallopeptidase 13 (collagenase 3) (MMP13), mRNA	BTA15	4627334
A_73_119624	3.3461	2.50744	5.49282	NDE	PvS	HvS	MMP12	PREDICTED: Bos taurus similar to matrix metallopeptidase 12 (MMP12), mRNA	BTA15	4716077
A_73_114478	6.30367	3.85916	5.61571	PvH	NDE	HvS	ELMOD1	Bos taurus ELMO/CED-12 domain containing 1 (ELMOD1), mRNA	BTA15	15622048
A_73_103281	9.24906	6.32859	8.46394	PvH	NDE	HvS	SLN	Homo sapiens sarcolipin (SLN), mRNA	BTA15	15732465
A_73_115587	5.30578	3.24139	5.13062	NDE	NDE	HvS	EXPH5	PREDICTED: Bos taurus similar to Slp homolog lacking C2 domains b (SlaC2-b) (Exophilin-5) (EXPH5), mRNA	BTA15	17435255
A_73_108174	4.12307	1.99088	4.46769	NDE	NDE	HvS	TTC12	PREDICTED: Bos taurus similar to Tetratricopeptide repeat protein 12 (TPR repeat protein 12) (TTC12), mRNA	BTA15	22194991
A_73_114100	12.946	9.7139	11.0792	PvH	PvS	NDE	ZBTB16	Bos taurus zinc finger and BTB domain containing 16 (ZBTB16), mRNA	BTA15	22921418
A_73_115752	5.15512	3.56602	5.50643	NDE	NDE	HvS	TMPRSS13	PREDICTED: Bos taurus similar to transmembrane protease, serine 13 (TMPRSS13), mRNA	BTA15	27001904
A_73_101573	6.841	4.04945	5.897	PvH	NDE	HvS	TMPRSS4	Bos taurus transmembrane protease, serine 4 (TMPRSS4), mRNA	BTA15	27231343
A_73_111056	7.22372	5.39019	7.27959	NDE	NDE	HvS	CD3G	Bos taurus CD3g molecule, gamma (CD3-TCR complex) (CD3G), mRNA	BTA15	27464716
A_73_116879	9.00354	6.96104	8.77736	PvH	NDE	NDE	TRIM29.X		BTA15	29233568
A_73_112138	10.376	12.1727	11.7002	PvH	PvS	NDE	SPON1	Bos taurus spondin 1, extracellular matrix protein (SPON1), mRNA	BTA15	37242232
A_73_114055	10.0405	10.8653	8.86246	NDE	NDE	HvS	GVIN1	Homo sapiens GTPase, very large interferon inducible 1 (GVIN1), non-coding RNA	BTA15	47407160
A_73_116369	6.39661	3.6319	6.47469	PvH	NDE	HvS	HBE4	Bos taurus hemoglobin, beta, epsilon 4 (HBE4), mRNA	BTA15	47809976
A_73_120596	13.9013	10.8034	14.4146	PvH	NDE	HvS	HBB	Bos taurus hemoglobin, beta (HBB), mRNA	BTA15	47825720
A_73_100284	6.76476	7.21924	8.24077	NDE	PvS	NDE	FOLR2.X		BTA15	51324054
A_73_101195	4.48585	2.32547	4.24338	NDE	NDE	HvS	FAM168A	Homo sapiens family with sequence similarity 168, member A (FAM168A), mRNA	BTA15	52454100
A_73_117221	5.36327	6.86342	6.32723	PvH	NDE	NDE	P4HA3	Bos taurus procollagen-proline, 2-oxoglutarate 4-dioxygenase (proline 4-hydroxylase), alpha polypeptide III (P4HA3), mRNA	BTA15	53218155
A_73_121194	10.6063	7.95215	9.23405	PvH	NDE	NDE	MOGAT2	Bos taurus monoacylglycerol O-acyltransferase 2 (MOGAT2), mRNA	BTA15	54548305
A_73_118582	7.40773	5.29988	7.54871	PvH	NDE	HvS	DGAT2	Bos taurus diacylglycerol O-acyltransferase homolog 2 (mouse) (DGAT2), mRNA	BTA15	54749729
A_73_106231	5.57469	3.46965	4.88728	PvH	NDE	NDE	ACER3	Bos taurus alkaline ceramidase 3 (ACER3), mRNA	BTA15	55923802
A_73_102821	8.25999	5.05092	7.22177	PvH	NDE	HvS	MUC15	Bos taurus mucin 15, cell surface associated (MUC15), mRNA	BTA15	56890320
A_73_103326	8.16284	5.60508	6.73861	PvH	NDE	NDE	BBOX1	PREDICTED: Bos taurus butyrobetaine (gamma), 2-oxoglutarate dioxygenase (gamma-butyrobetaine hydroxylase) 1 (BBOX1), mRNA	BTA15	57410389
A_73_121095	6.01981	3.36647	6.26011	PvH	NDE	HvS	PRRG4	PREDICTED: Bos taurus similar to proline rich Gla (G-carboxyglutamic acid) 4 (transmembrane) (PRRG4), mRNA	BTA15	63110310
A_73_116529	9.00524	6.55262	8.5011	PvH	NDE	HvS	PRRG4.X		BTA15	63113862
A_73_100912	8.7791	6.69503	8.28699	PvH	NDE	NDE	ELF5	Bos taurus E74-like factor 5 (ets domain transcription factor) (ELF5), mRNA	BTA15	64733683
A_73_115582	9.74839	7.72422	9.23764	PvH	NDE	NDE	EHF.X		BTA15	64943127
A_73_102510	10.8395	8.68472	9.66606	PvH	NDE	NDE	GYLTL1B	PREDICTED: Bos taurus similar to glycosyltransferase-like 1B, transcript variant 2 (GYLTL1B), mRNA	BTA15	76184150
A_73_108502	12.8493	11.2122	11.238	NDE	PvS	NDE	GLYATL2	PREDICTED: Bos taurus similar to glycine-N-acyltransferase-like 2 (LOC515352), mRNA; PREDICTED: Bos taurus similar to glycine-N-acyltransferase-like 2 (LOC100138939), mRNA	BTA15	83080980
A_73_118315	12.2131	14.3825	13.7644	PvH	PvS	NDE	FMOD	Bos taurus fibromodulin (FMOD), mRNA	BTA16	111438
A_73_112955	10.7485	7.95256	10.5071	PvH	NDE	HvS	RGS1	PREDICTED: Bos taurus regulator of G-protein signaling 1, transcript variant 1 (RGS1), mRNA	BTA16	11359761
A_73_114514	4.3149	2.70891	2.82445	NDE	PvS	NDE	USH2A	Homo sapiens Usher syndrome 2A (autosomal recessive, mild) (USH2A), transcript variant 1, mRNA	BTA16	18672777
A_73_117120	5.44511	6.93268	6.15906	PvH	NDE	NDE	PLD5	PREDICTED: Bos taurus similar to Inactive phospholipase D5 (Inactive PLD 5) (Inactive choline phosphatase 5) (Inactive phosphatidylcholine-hydrolyzing phospholipase D5) (PLDc) (LOC617120), mRNA	BTA16	32165281
A_73_116048	6.10952	7.67939	7.83068	NDE	PvS	NDE	MAP1LC3C		BTA16	32287819
A_73_106339	7.63045	5.6592	6.06843	NDE	PvS	NDE	KMO	PREDICTED: Bos taurus misc_RNA (LOC515996), miscRNA	BTA16	32524522
A_73_116673	7.16681	4.77116	5.92385	PvH	NDE	NDE	AADACL4	Homo sapiens arylacetamide deacetylase-like 4 (AADACL4), mRNA	BTA16	37788223
A_73_113512	4.23383	2.92524	5.71377	NDE	PvS	HvS	NPPB	PREDICTED: Bos taurus natriuretic peptide precursor B (NPPB), mRNA	BTA16	38566084
A_73_112034	3.73319	3.62363	5.52667	NDE	PvS	NDE	ANGPTL7	Bos taurus angiopoietin-like 7 (ANGPTL7), mRNA	BTA16	39188202
A_73_115138	11.0086	9.05331	10.1293	PvH	NDE	NDE	CASZ1	Bos taurus castor zinc finger 1 (CASZ1), mRNA	BTA16	39888945
A_73_111210	6.63032	3.37689	7.32769	PvH	NDE	HvS	CA6	Bos taurus carbonic anhydrase VI (CA6), mRNA	BTA16	41524367
A_73_109846	9.98907	10.6319	9.02307	NDE	NDE	HvS	PARK7.X	Bos taurus Parkinson disease (autosomal recessive, early onset) 7 (PARK7), mRNA	BTA16	42542074
A_73_108880	9.80834	7.60017	9.07698	PvH	NDE	NDE	PLCH2	PREDICTED: Bos taurus similar to phospholipase C-eta2 (PLCH2), mRNA	BTA16	47634023
A_73_109014	4.6101	3.92103	6.83509	NDE	PvS	HvS	TNN	PREDICTED: Bos taurus similar to tenascin N (TNN), mRNA	BTA16	53911898
A_73_120319	5.59072	2.7787	5.29939	PvH	NDE	HvS	STX6.X		BTA16	59128999
A_73_120163	6.04957	3.32887	6.76202	PvH	NDE	HvS	LAMC2	PREDICTED: Bos taurus similar to laminin 5 gamma 2 subunit (LAMC2), mRNA	BTA16	61935129
A_73_101143	7.54863	7.66696	8.79297	NDE	PvS	NDE	PTGS2	Bos taurus prostaglandin-endoperoxide synthase 2 (prostaglandin G/H synthase and cyclooxygenase) (PTGS2), mRNA	BTA16	65512180
A_73_116838	3.30264	3.34332	4.68044	NDE	PvS	NDE	LPGAT1	Bos taurus lysophosphatidylglycerol acyltransferase 1 (LPGAT1), mRNA	BTA16	69667606
A_73_100493	7.47635	4.44194	7.03503	PvH	NDE	HvS	IRF6	Bos taurus interferon regulatory factor 6 (IRF6), mRNA	BTA16	71681420
A_73_109574	11.4647	8.94863	11.0437	PvH	NDE	HvS	IRF6.X		BTA16	71682153
A_73_109874	4.35658	6.24933	5.57662	PvH	PvS	NDE	FGG	Bos taurus fibrinogen gamma chain (FGG), mRNA	BTA17	3074860
A_73_121306	10.2902	15.0685	14.1064	PvH	PvS	NDE	SFRP2	Bos taurus secreted frizzled-related protein 2 (SFRP2), mRNA	BTA17	4164379
A_73_106055	5.26401	2.33874	4.21388	PvH	NDE	HvS	HHIP	Bos taurus hedgehog interacting protein (HHIP), mRNA	BTA17	14402148
A_73_111884	5.38128	6.68865	5.32509	NDE	NDE	HvS	TRPC3	Homo sapiens transient receptor potential cation channel, subfamily C, member 3	BTA17	37691713
A_73_120730	6.4176	8.41057	6.53392	PvH	NDE	HvS	GLRB	Bos taurus glycine receptor, beta (GLRB), mRNA	BTA17	44090868
A_73_104148	3.73828	4.83999	3.10365	PvH	NDE	HvS	FAM55A	PREDICTED: Bos taurus similar to Protein FAM55A (LOC782358), mRNA; PREDICTED: Bos taurus misc_RNA (LOC615031), miscRNA	BTA17	48753079
A_73_102717	15.2525	13.0959	14.7095	NDE	NDE	HvS	MYL2	Bos taurus myosin, light chain 2, regulatory, cardiac, slow (MYL2), mRNA	BTA17	57516731
A_73_109467	5.39848	7.93666	6.01372	PvH	NDE	HvS	SVOP	Bos taurus SV2 related protein homolog (rat) (SVOP), mRNA	BTA17	67383102
A_73_117781	8.84428	8.28035	7.66314	NDE	PvS	NDE	NEFH	PREDICTED: Bos taurus similar to Neurofilament heavy polypeptide (NF-H) (Neurofilament triplet H protein) (200 kDa neurofilament protein), transcript variant 2 (NEFH), mRNA; PREDICTED: Bos taurus similar to Neurofilament heavy polypeptide (NF-H) (Neurofil	BTA17	72147855
A_73_112976	10.1627	8.14557	9.55385	PvH	NDE	NDE	SEC14L4	PREDICTED: Bos taurus similar to SEC14p-like protein TAP3 (LOC619125), mRNA	BTA17	72998828
A_73_112017	9.37031	6.65239	8.18643	PvH	NDE	NDE	PLA2G3.X		BTA17	73435192
A_73_113150	5.83815	6.64295	8.5114	NDE	PvS	NDE	SUHW2	Bos taurus suppressor of hairy wing homolog 2 (SUHW2), mRNA; PREDICTED: Bos taurus misc_RNA (LOC785354), miscRNA; Bos taurus zinc finger protein 280B (ZNF280B), mRNA; PREDICTED: Bos taurus misc_RNA (LOC782405), miscRNA; PREDICTED: Bos taurus similar to Zi	BTA17	74307177
A_73_116863	9.38253	7.23966	8.43692	PvH	NDE	NDE	LDHD	Bos taurus lactate dehydrogenase D (LDHD), nuclear gene encoding mitochondrial protein, mRNA	BTA18	1829370
A_73_111813	6.90322	4.49279	6.9138	PvH	NDE	HvS	MC1R	Bos taurus melanocortin 1 receptor (alpha melanocyte stimulating hormone receptor) (MC1R), mRNA	BTA18	13778586
A_73_105546	5.69534	3.07897	4.58624	PvH	NDE	NDE	TOX3	PREDICTED: Bos taurus similar to TOX high mobility group box family member 3, transcript variant 2 (TOX3), mRNA	BTA18	20122939
A_73_115245	4.30403	3.07981	2.60483	NDE	PvS	NDE	RPGRIP1L	PREDICTED: Bos taurus similar to RPGRIP1-like (RPGRIP1L), mRNA	BTA18	21280016
A_73_116233	11.8141	9.85966	11.4081	PvH	NDE	NDE	MT3	PREDICTED: Bos taurus metallothionein 3 (MT3), mRNA; Bos taurus metallothionein 3 (MT3), mRNA	BTA18	23628201
A_73_112964	8.03192	5.28192	6.80896	PvH	NDE	NDE	FLJ37464	PREDICTED: Bos taurus similar to CG31146 CG31146-PD (LOC529706), mRNA	BTA18	33705602
A_73_110252	9.56101	7.17923	8.91201	PvH	NDE	HvS	ELMO3	Bos taurus engulfment and cell motility 3 (ELMO3), mRNA	BTA18	33855138
A_73_103272	6.18305	4.76003	7.35723	NDE	NDE	HvS	SMPD3	PREDICTED: Bos taurus similar to Sphingomyelin phosphodiesterase 3 (Neutral sphingomyelinase 2) (Neutral sphingomyelinase II) (nSMase2) (nSMase-2) (Confluent 3Y1 cell-associated protein 1), transcript variant 1 (SMPD3), mRNA	BTA18	34745256
A_73_116790	8.25531	6.19315	7.51484	PvH	NDE	NDE	CDH1	Bos taurus cadherin 1, type 1, E-cadherin (epithelial) (CDH1), mRNA	BTA18	35138176
A_73_104190	8.37403	11.4277	9.24328	PvH	NDE	HvS	HP	Bos taurus haptoglobin (HP), mRNA	BTA18	38133540
A_73_103731	7.54335	5.3773	6.33632	PvH	PvS	NDE	TAT	Bos taurus tyrosine aminotransferase (TAT), nuclear gene encoding mitochondrial protein, mRNA	BTA18	38583744
A_73_106461	3.60433	2.3294	4.42994	NDE	PvS	NDE	CALB2	Bos taurus calbindin 2 (CALB2), mRNA	BTA18	38768156
A_73_115922	9.09024	6.11723	8.45923	PvH	NDE	HvS	DMKN	Bos taurus dermokine (DMKN), mRNA	BTA18	45594302
A_73_107446	9.96501	7.73054	9.81366	PvH	NDE	HvS	SBSN	Bos taurus suprabasin (SBSN), mRNA	BTA18	45611427
A_73_116508	3.8429	1.82835	4.16267	NDE	NDE	HvS	FLJ16165	PREDICTED: Bos taurus similar to FLJ16165 protein (LOC521171), mRNA	BTA18	48466001
A_73_116358	5.85825	2.90571	4.07593	PvH	PvS	NDE	CYP2A7.X		BTA18	49786722
A_73_109175	4.28914	2.03956	4.35719	NDE	NDE	HvS	CYP2G1P	PREDICTED: Bos taurus similar to Cytochrome P450 2G1 (CYPIIG1) (P450-NMB) (Olfactive) (LOC527083), mRNA	BTA18	49812886
A_73_120518	3.49616	1.02929	1.71293	NDE	PvS	NDE	SVS8	Bos taurus seminal vesicle secretion 8 (SVS8), mRNA	BTA18	51325712
A_73_118914	2.80458	2.19126	3.63087	NDE	PvS	NDE	BSPH1	Bos taurus bovine seminal plasma protein-like 1 (BSPH1), mRNA	BTA18	51336141
A_73_116891	11.4365	9.00073	10.7608	PvH	NDE	HvS	LYPD3	Bos taurus LY6/PLAUR domain containing 3 (LYPD3), mRNA	BTA18	51410635
A_73_120664	4.12801	4.04451	5.49652	NDE	PvS	NDE	KCNN4	Bos taurus potassium intermediate/small conductance calcium-activated channel, subfamily N, member 4 (KCNN4), mRNA	BTA18	51705001
A_73_117576	4.9228	2.26592	4.5556	PvH	NDE	HvS	CEACAM19	Bos taurus carcinoembryonic antigen-related cell adhesion molecule 19 (CEACAM19), mRNA	BTA18	52233697
A_73_106812	8.94956	6.78367	8.48533	PvH	NDE	NDE	CBLC	Bos taurus Cas-Br-M (murine) ecotropic retroviral transforming sequence c (CBLC), mRNA	BTA18	52342242
A_73_117171	9.94301	6.78837	8.29353	PvH	NDE	HvS	CKM	Bos taurus creatine kinase, muscle (CKM), mRNA	BTA18	52739406
A_73_106510	10.6616	9.20637	8.92758	NDE	PvS	NDE	HRC	Bos taurus histidine rich calcium binding protein (HRC), mRNA	BTA18	55473628
A_73_100544	7.46709	5.40611	6.73867	PvH	NDE	NDE	NTF4	PREDICTED: Bos taurus similar to neurotrophin 5 (LOC506660), mRNA	BTA18	55586361
A_73_117465	5.22729	2.72847	4.13568	PvH	NDE	NDE	PRRG2	Bos taurus proline rich Gla (G-carboxyglutamic acid) 2 (PRRG2), mRNA	BTA18	55957620
A_73_101553	9.5037	7.48072	9.64931	PvH	NDE	HvS	KLK5	PREDICTED: Bos taurus similar to kallikrein-related peptidase 5 preproprotein, transcript variant 1 (KLK5), mRNA	BTA18	56912132
A_73_108519	10.0072	6.28494	8.72284	PvH	PvS	HvS	KLK6	Bos taurus kallikrein-related peptidase 6 (KLK6), mRNA	BTA18	56924948
A_73_109936	10.5533	8.62311	10.275	PvH	NDE	NDE	KLK7	Bos taurus kallikrein-related peptidase 7 (KLK7), mRNA	BTA18	56940031
A_73_113198	8.28647	6.01577	7.27597	PvH	NDE	NDE	KLK11	PREDICTED: Bos taurus similar to kallikrein 11 (KLK11), mRNA	BTA18	56976171
A_73_116434	10.0498	11.5685	11.3113	PvH	PvS	NDE	LOC530828	PREDICTED: Bos taurus misc_RNA (LOC530828), miscRNA	BTA18	62393823
A_73_116334	3.70355	2.65057	4.82445	NDE	PvS	NDE	BRSK1	PREDICTED: Bos taurus similar to BR serine/threonine-protein kinase 1 (SAD1 kinase) (Serine/threonine kinase SAD-B) (BRSK1), mRNA	BTA18	62602361
A_73_117207	12.5741	10.1397	11.6597	PvH	NDE	HvS	TNNT1	Bos taurus troponin T type 1 (skeletal, slow) (TNNT1), mRNA	BTA18	62706674
A_73_120322	7.52775	4.68926	7.82908	PvH	NDE	HvS	LPO	Bos taurus lactoperoxidase (LPO), mRNA	BTA19	8460352
A_73_103255	9.23556	7.63404	8.24708	NDE	PvS	NDE	LOC515676	PREDICTED: Bos taurus similar to CG33196-PB (LOC515676), mRNA	BTA19	13662344
A_73_109499	11.2652	11.218	13.1583	NDE	PvS	HvS	DUSP14.X		BTA19	13764348
A_73_109102	11.4538	9.13302	12.1823	PvH	NDE	HvS	CCL4L2.X		BTA19	13787957
A_73_106624	6.24624	7.5313	8.29396	NDE	PvS	NDE	CCL4	Bos taurus chemokine (C-C motif) ligand 4 (CCL4), mRNA	BTA19	13801571
A_73_119009	5.8939	6.58676	7.3496	NDE	PvS	NDE	CCL3	Bos taurus chemokine (C-C motif) ligand 3 (CCL3), mRNA	BTA19	13823062
A_73_116397	8.45438	11.1523	9.91846	PvH	PvS	HvS	CCL8	Bos taurus chemokine (C-C motif) ligand 8 (CCL8), mRNA; PREDICTED: Bos taurus similar to chemoattractant protein 2 (CCL8), mRNA	BTA19	15609317
A_73_120718	5.50614	7.95221	6.45632	PvH	NDE	HvS	C17orf79.X		BTA19	18096517
A_73_104866	8.53555	6.30413	8.20775	PvH	NDE	HvS	GGT6	Bos taurus gamma-glutamyltransferase 6 (GGT6), mRNA	BTA19	25141214
A_73_102783	9.17601	5.30446	7.99118	PvH	NDE	HvS	ALOX12E	Bos taurus arachidonate lipoxygenase, epidermal (ALOX12E), mRNA	BTA19	27104140
A_73_100359	3.97866	1.45988	3.78296	NDE	NDE	HvS	ALOX12	PREDICTED: Bos taurus arachidonate 12-lipoxygenase, transcript variant 1 (ALOX12), mRNA	BTA19	27171740
A_73_110049	4.4998	5.77436	4.91686	PvH	NDE	NDE	FGF11	Homo sapiens fibroblast growth factor 11 (FGF11), mRNA	BTA19	27537509
A_73_106724	8.00046	4.34576	6.09067	PvH	NDE	HvS	DHRS7C	Bos taurus dehydrogenase/reductase (SDR family) member 7C (DHRS7C), mRNA	BTA19	29519813
A_73_102524	12.6884	10.0962	10.8631	PvH	NDE	NDE	MYH2	PREDICTED: Bos taurus similar to myosin heavy chain 2a (MYH2), mRNA	BTA19	30076433
A_73_114522	3.52517	2.69774	4.59877	NDE	PvS	NDE	LOC100128006.X		BTA19	31760606
A_73_117198	5.46497	4.31069	6.46497	NDE	NDE	HvS	HS3ST3B1	PREDICTED: Bos taurus similar to heparan sulfate D-glucosaminyl 3-O-sulfotransferase 3B1 (HS3ST3B1), mRNA; PREDICTED: Bos taurus similar to heparan sulfate D-glucosaminyl 3-O-sulfotransferase 3A1 (HS3ST3A1), mRNA	BTA19	33143833
A_73_106236	7.89755	6.02775	7.86494	NDE	NDE	HvS	HS3ST3B1.X		BTA19	33146918
A_73_115526	14.5519	15.8839	15.8194	NDE	PvS	NDE	COL1A1	Bos taurus collagen, type I, alpha 1 (COL1A1), mRNA	BTA19	37651511
A_73_116918	10.3272	8.27056	9.80824	PvH	NDE	NDE	GRB7	Bos taurus growth factor receptor-bound protein 7 (GRB7), mRNA	BTA19	41378946
A_73_103118	5.55748	2.41659	4.90477	PvH	NDE	HvS	ZPBP2	Bos taurus zona pellucida binding protein 2 (ZPBP2), mRNA	BTA19	41491554
A_73_113931	6.19965	4.34085	6.34532	NDE	NDE	HvS	CCR7	Bos taurus chemokine (C-C motif) receptor 7 (CCR7), mRNA	BTA19	42039103
A_73_105565	8.62209	5.30122	5.05972	PvH	PvS	NDE	KRT25	Bos taurus keratin 25 (KRT25), mRNA; PREDICTED: Bos taurus similar to keratin 25 (KRT25), mRNA	BTA19	42211602
A_73_116662	5.12061	1.10587	4.44193	PvH	NDE	HvS	KRT23	Bos taurus keratin 23 (histone deacetylase inducible) (KRT23), mRNA; PREDICTED: Bos taurus similar to MGC155124 protein (LOC790321), partial mRNA	BTA19	42388713
A_73_102306	4.78206	2.01347	3.27438	PvH	PvS	NDE	KRT40	Bos taurus similar to type I hair keratin KA36 (LOC538611), mRNA	BTA19	42444543
A_73_113128	4.03177	1.49928	2.00657	PvH	PvS	NDE	KRTAP1-5	Homo sapiens keratin associated protein 1-5 (KRTAP1-5), mRNA	BTA19	42498625
A_73_107960	4.86069	1.4176	2.38178	PvH	PvS	NDE	KRTAP1-1	PREDICTED: Bos taurus similar to keratin associated protein 1-3 (LOC618495), mRNA	BTA19	42501419
A_73_117490	5.68623	3.2278	3.92089	PvH	PvS	NDE	KRTAP1-1	Bos taurus keratin associated protein 1-1 (KRTAP1-1), mRNA	BTA19	42506310
A_73_112632	7.06867	5.80188	5.96638	NDE	PvS	NDE	KRTAP2-1	Homo sapiens keratin associated protein 2-1 (KRTAP2-1), mRNA	BTA19	42531172
A_73_117244	5.74319	1.50165	3.25995	PvH	PvS	NDE	KRT33A	Bos taurus keratin 33A (KRT33A), mRNA	BTA19	42909642
A_73_112945	14.6136	12.8722	13.5294	NDE	PvS	NDE	KRT15	Bos taurus keratin 15 (KRT15), mRNA; PREDICTED: Bos taurus similar to LOC507464 protein (LOC100139539), mRNA	BTA19	43079219
A_73_118419	12.1804	10.1363	12.4106	PvH	NDE	HvS	KRT17	Bos taurus keratin 17 (KRT17), mRNA; PREDICTED: Bos taurus keratin 19, transcript variant 8 (KRT19), mRNA	BTA19	43194514
A_73_117546	7.20363	4.03846	6.78664	PvH	NDE	HvS	WNT3.X		BTA19	46908498
A_73_112414	13.342	14.4534	14.6121	NDE	PvS	NDE	MRC2	PREDICTED: Bos taurus similar to mannose receptor, C type 2 (MRC2), mRNA	BTA19	48644492
A_73_100440	9.66109	7.40817	9.04783	PvH	NDE	NDE	ZNF750	Bos taurus zinc finger protein 750 (ZNF750), mRNA	BTA19	51329090
A_73_119093	3.85429	1.86749	4.38075	NDE	NDE	HvS	SSTR2	Bos taurus somatostatin receptor 2 (SSTR2), mRNA	BTA19	60527500
A_73_109510	5.37423	2.52436	3.8605	PvH	PvS	NDE	KRT26	Bos taurus keratin 26 (KRT26), mRNA; PREDICTED: Bos taurus similar to LOC539216 protein (KRT26), mRNA	BTA19	42229455
A_73_113827	7.58401	2.96125	4.67887	PvH	PvS	HvS	KRT27	Bos taurus keratin 27 (KRT27), mRNA; PREDICTED: Bos taurus similar to keratin 27 (KRT27), mRNA	BTA19	42242476
A_73_117182	13.0503	12.0598	11.8201	NDE	PvS	NDE	NEURL1B	Homo sapiens neuralized homolog 1B (Drosophila) (NEURL1B), mRNA	BTA20	4487823
A_73_118512	5.68848	2.44466	4.4087	PvH	NDE	HvS	HMP19	Bos taurus HMP19 protein (HMP19), mRNA	BTA20	5900090
A_73_105303	5.5238	3.37766	5.45313	NDE	NDE	HvS	PDE4D	PREDICTED: Bos taurus similar to phosphodiesterase 4D, transcript variant 1 (PDE4D), mRNA	BTA20	20961248
A_73_119087	7.51675	5.64845	5.6849	NDE	PvS	NDE	RAB3C.X		BTA20	21945336
A_73_104667	3.1057	2.96646	4.67522	NDE	PvS	NDE	ESM1	Bos taurus endothelial cell-specific molecule 1 (ESM1), mRNA	BTA20	25769668
A_73_108055	9.38498	7.00673	8.23994	PvH	NDE	NDE	HSPB3	Bos taurus heat shock 27kDa protein 3 (HSPB3), mRNA	BTA20	26319919
A_73_112992	5.37563	2.67663	4.27706	PvH	NDE	HvS	ISL1	Bos taurus ISL LIM homeobox 1 (ISL1), mRNA	BTA20	29506953
A_73_110732	9.37284	7.87885	8.30338	NDE	PvS	NDE	LOC647121		BTA20	30507722
A_73_103370	10.6176	8.66897	9.83515	PvH	NDE	NDE	LOC647121.X		BTA20	30513054
A_73_109322	3.97911	4.99675	4.41772	PvH	NDE	NDE	PLCXD3	Bos taurus phosphatidylinositol-specific phospholipase C, X domain containing 3 (PLCXD3), mRNA	BTA20	35272698
A_73_106728	3.19392	4.42122	3.90738	PvH	NDE	NDE	HEATR7B2	PREDICTED: Bos taurus similar to maestro (HEATR7B2), mRNA	BTA20	35645254
A_73_106127	7.64215	5.4052	6.7447	PvH	NDE	NDE	PRLR	Bos taurus prolactin receptor (PRLR), transcript variant 2, mRNA; Bos taurus prolactin receptor (PRLR), transcript variant 1, mRNA	BTA20	41493910
A_73_100687	7.37195	4.68679	6.33315	PvH	PvS	NDE	PRLR	Bos taurus prolactin receptor (PRLR), transcript variant 1, mRNA	BTA20	41499356
A_73_110026	10.2707	8.01981	9.50479	PvH	NDE	NDE	PRLR	Bos taurus prolactin receptor (PRLR), transcript variant 1, mRNA	BTA20	41502723
A_73_113433	4.71164	5.55913	6.38257	NDE	PvS	NDE	C1QTNF3	Bos taurus C1q and tumor necrosis factor related protein 3 (C1QTNF3), mRNA	BTA20	42225815
A_73_105761	5.51961	6.30318	4.81636	NDE	NDE	HvS	GABRB3	Homo sapiens gamma-aminobutyric acid (GABA) A receptor, beta 3 (GABRB3), transcript variant 1, mRNA	BTA21	2486407
A_73_112184	8.41832	5.76299	7.58207	PvH	NDE	HvS	SLCO3A1	Bos taurus solute carrier organic anion transporter family, member 3A1 (SLCO3A1), mRNA	BTA21	14478194
A_73_116352	12.1148	15.1226	13.9767	PvH	PvS	NDE	CRABP1	Bos taurus cellular retinoic acid binding protein 1 (CRABP1), mRNA	BTA21	30797491
A_73_107233	6.60763	3.99367	6.13403	PvH	NDE	HvS	CYP1A1	PREDICTED: Bos taurus cytochrome P450, subfamily I (aromatic compound-inducible), polypeptide 1 (CYP1A1), mRNA	BTA21	34025510
A_73_116959	4.23693	1.4487	2.78444	PvH	PvS	NDE	FOXG1	PREDICTED: Bos taurus similar to brain factor-1, transcript variant 1 (FOXG1), mRNA	BTA21	39967501
A_73_109193	10.3071	7.72042	8.51114	PvH	PvS	NDE	COCH	Bos taurus coagulation factor C homolog, cochlin (Limulus polyphemus) (COCH), mRNA	BTA21	42456510
A_73_121276	9.96758	8.07931	8.96804	PvH	NDE	NDE	FOXA1	PREDICTED: Bos taurus forkhead box A1 (FOXA1), mRNA	BTA21	48678893
A_73_120002	4.76464	2.00894	3.39034	PvH	NDE	NDE	TTC6	PREDICTED: Bos taurus similar to tetratricopeptide repeat domain 6 (LOC517396), mRNA	BTA21	48900253
A_73_105428	4.12762	3.35622	2.78017	NDE	PvS	NDE	C15orf63	PREDICTED: Bos taurus similar to Huntingtin interacting protein K (LOC100138230), mRNA	BTA21	55892932
A_73_113701	2.94977	1.98971	4.96164	NDE	PvS	HvS	SERPINA11	Bos taurus serpin peptidase inhibitor, clade A (alpha-1 antiproteinase, antitrypsin), member 11 (SERPINA11), mRNA	BTA21	59375919
A_73_109347	3.37268	5.21955	2.78585	PvH	NDE	HvS	LOC286871	Bos taurus uterine milk protein precursor (LOC286871), mRNA	BTA21	59392443
A_73_107741	4.64799	4.27053	5.65683	NDE	PvS	NDE	BDKRB1	Bos taurus bradykinin receptor B1 (BDKRB1), mRNA	BTA21	61379100
A_73_120831	11.4609	8.87807	10.7905	PvH	NDE	HvS	BCL11B	PREDICTED: Bos taurus similar to B-cell CLL/lymphoma 11B (BCL11B), mRNA	BTA21	64408877
A_73_110424	11.051	13.7682	11.9112	PvH	NDE	HvS	DLK1	Bos taurus delta-like 1 homolog (Drosophila) (DLK1), mRNA	BTA21	65721053
A_73_111161	6.48747	6.47464	4.65656	NDE	PvS	HvS	LOC615559	PREDICTED: Bos taurus similar to Chromosome 14 open reading frame 73 (LOC526547), mRNA; PREDICTED: Bos taurus misc_RNA (LOC615559), miscRNA	BTA21	67967983
A_73_101290	11.2324	8.78586	10.1469	PvH	NDE	HvS	PGAM2	Bos taurus phosphoglycerate mutase 2 (muscle) (PGAM2), mRNA	BTA22	74387
A_73_111309	9.34597	9.72825	7.80963	NDE	PvS	HvS	GLB1	Bos taurus galactosidase, beta 1 (GLB1), mRNA	BTA22	7356679
A_73_103569	6.4371	4.04176	5.74773	NDE	NDE	HvS	HHATL	Bos taurus hedgehog acyltransferase-like (HHATL), mRNA	BTA22	14924935
A_73_100956	5.74314	3.92439	5.82357	NDE	NDE	HvS	CYP8B1	Bos taurus cytochrome P450, family 8, subfamily B, polypeptide 1 (CYP8B1), mRNA	BTA22	15361695
A_73_110350	9.87067	7.87132	8.99679	PvH	NDE	NDE	IL17RE	PREDICTED: Bos taurus similar to interleukin 17 receptor E, transcript variant 1 (IL17RE), mRNA	BTA22	17266549
A_73_100134	6.33476	5.54268	5.0955	NDE	PvS	NDE	OXTR	Bos taurus oxytocin receptor (OXTR), mRNA	BTA22	18295234
A_73_110903	7.3299	6.89563	5.99226	NDE	PvS	NDE	OXTR.X		BTA22	18298801
A_73_117443	6.91021	9.09372	8.04756	PvH	PvS	NDE	CNTN4	PREDICTED: Bos taurus similar to contactin 4 (CNTN4), mRNA	BTA22	23867412
A_73_109177	5.57913	6.77488	7.1617	NDE	PvS	NDE	GLT8D4	PREDICTED: Bos taurus similar to glycosyltransferase 8 domain containing 4 (LOC507299), mRNA	BTA22	29463036
A_73_120906	3.14706	4.59154	3.51538	PvH	NDE	HvS	CADPS	Bos taurus Ca2+-dependent secretion activator (CADPS), mRNA; PREDICTED: Bos taurus hypothetical LOC780993 (LOC780993), mRNA	BTA22	39820879
A_73_110402	5.19603	6.74043	5.37716	PvH	NDE	HvS	CADPS	Bos taurus Ca2+-dependent secretion activator (CADPS), mRNA; PREDICTED: Bos taurus hypothetical LOC780993 (LOC780993), mRNA	BTA22	39821942
A_73_107524	13.2106	11.5789	13.412	NDE	NDE	HvS	COL7A1	PREDICTED: Bos taurus misc_RNA (LOC507133), miscRNA	BTA22	52520521
A_73_109260	13.7661	10.7693	12.0796	PvH	NDE	HvS	MYL3	PREDICTED: Bos taurus myosin, light chain 3, alkali; ventricular, skeletal, slow (MYL3), mRNA	BTA22	53981822
A_73_102223	4.62809	2.39641	4.61167	NDE	NDE	HvS	RTP3	PREDICTED: Bos taurus similar to transmembrane protein 7 (RTP3), mRNA	BTA22	54288539
A_73_100286	7.98078	6.21953	8.16766	NDE	NDE	HvS	CDCP1	PREDICTED: Bos taurus similar to CUB domain containing protein 1 (CDCP1), mRNA	BTA22	55533424
A_73_113566	7.78648	5.9311	6.49601	NDE	PvS	NDE	ATP2B2	PREDICTED: Bos taurus similar to plasma membrane calcium ATPase 2, transcript variant 1 (ATP2B2), mRNA; PREDICTED: Bos taurus similar to plasma membrane calcium ATPase 2, transcript variant 2 (ATP2B2), mRNA	BTA22	55756886
A_73_106475	8.7586	6.36318	7.42601	PvH	PvS	NDE	ATP2B2	PREDICTED: Bos taurus similar to plasma membrane calcium ATPase 2, transcript variant 2 (ATP2B2), mRNA	BTA22	55796647
A_73_104160	9.12846	7.33159	8.09779	NDE	PvS	NDE	PPARG3	Bos taurus peroxisome proliferator-activated receptor gamma (PPARG), transcript variant 3, mRNA	BTA22	58414211
A_73_119306	4.35438	1.78411	3.54042	PvH	NDE	NDE	LOC540231	PREDICTED: Bos taurus hypothetical LOC540231 (LOC540231), mRNA	BTA23	1088753
A_73_111338	5.80806	6.7498	6.91885	NDE	PvS	NDE	BEND6	PREDICTED: Bos taurus hypothetical BEND6 (LOC504789), mRNA	BTA23	3375760
A_73_120870	5.62676	7.10489	6.74328	PvH	PvS	NDE	C6orf65	PREDICTED: Bos taurus hypothetical LOC504789 (LOC504789), mRNA	BTA23	3376565
A_73_115622	6.30196	6.73173	8.33343	NDE	PvS	NDE	GLP1R.X		BTA23	13446904
A_73_110064	3.0936	1.43649	3.63492	NDE	NDE	HvS	CAPN11.X	PREDICTED: Bos taurus similar to calpain 11 (CAPN11), mRNA	BTA23	18343947
A_73_105333	9.9809	11.4625	10.8662	PvH	NDE	NDE	CYP39A1	Bos taurus cytochrome P450, family 39, subfamily A, polypeptide 1 (CYP39A1), mRNA	BTA23	20520774
A_73_119037	10.7491	12.3436	11.3451	PvH	NDE	NDE	PLA2G7	Bos taurus phospholipase A2, group VII (platelet-activating factor acetylhydrolase, plasma) (PLA2G7), mRNA	BTA23	20651191
A_73_104911	2.48209	1.08266	3.56515	NDE	PvS	HvS	RHAG.X		BTA23	22791105
A_73_115405	7.46499	6.1768	6.1021	NDE	PvS	NDE	LOC440595.X		BTA23	22898011
A_73_108546	12.4954	11.3865	10.8814	NDE	PvS	NDE	GSTA1	Bos taurus glutathione S-transferase A1 (GSTA1), mRNA	BTA23	25606509
A_73_108746	10.1117	7.39058	8.28321	PvH	PvS	NDE	GSTA1	PREDICTED: Bos taurus misc_RNA (LOC100138641), miscRNA; Bos taurus glutathione S-transferase A1 (GSTA1), mRNA	BTA23	25657179
A_73_105688	5.30511	2.75905	3.71124	NDE	PvS	NDE	HLA-DQB1	Bos taurus major histocompatibility complex, class II, DQ beta (BOLA-DQB), mRNA	BTA23	26226768
A_73_118124	2.49083	1.84268	4.32979	NDE	PvS	HvS	HLA-DQA2	Bos taurus major histocompatibility complex, class II, DQ alpha, type 3 (BOLA-DQA3), mRNA	BTA23	26913926
A_73_116711	3.19461	2.34185	4.12648	NDE	PvS	NDE	SLC44A4	Bos taurus solute carrier family 44, member 4 (SLC44A4), mRNA	BTA23	27282817
A_73_115426	9.48496	11.2947	10.7359	PvH	NDE	NDE	AIF1	Bos taurus allograft inflammatory factor 1 (AIF1), mRNA	BTA23	27500530
A_73_109526	6.07692	3.17358	5.45479	PvH	NDE	HvS	TRIM10	Bos taurus tripartite motif-containing 10 (TRIM10), mRNA	BTA23	28776384
A_73_100405	4.58391	2.21797	4.45098	NDE	NDE	HvS	RNF39	PREDICTED: Bos taurus misc_RNA (LOC504845), miscRNA; PREDICTED: Bos taurus misc_RNA (LOC788986), miscRNA	BTA23	28858606
A_73_119226	7.88716	5.85179	6.97118	PvH	NDE	NDE	HIST1H4I	Homo sapiens histone cluster 1, H4i (HIST1H4I), mRNA	BTA23	31757889
A_73_107119	6.48504	4.3483	5.85438	PvH	NDE	NDE	GCNT2	PREDICTED: Bos taurus similar to glucosaminyl (N-acetyl) transferase 2, I-branching enzyme (LOC531151), mRNA	BTA23	46302959
A_73_116792	13.6404	11.3284	12.9821	PvH	NDE	HvS	DSP	PREDICTED: Bos taurus similar to Desmoplakin (DP) (250/210 kDa paraneoplastic pemphigus antigen), transcript variant 1 (DSP), mRNA	BTA23	48728461
A_73_109544	7.0931	5.06947	7.08289	NDE	NDE	HvS	FOXQ1	Homo sapiens forkhead box Q1	BTA23	52793335
A_73_107887	11.816	8.86117	11.2315	PvH	NDE	HvS	DST	PREDICTED: Bos taurus similar to dystonin, transcript variant 2 (DST), mRNA	BTA23	2960788
A_73_111307	7.25065	7.2077	6.34942	NDE	PvS	NDE	HLA-DQA1	Bos taurus major histocompatibility complex, class II, DQ alpha 5 (BOLA-DQA5), mRNA	BTA23	26299155
A_73_103614	3.72792	2.01022	4.0393	NDE	NDE	HvS	NETO1	PREDICTED: Bos taurus similar to neuropilin- and tolloid-like protein 1 (NETO1), mRNA	BTA24	5208921
A_73_108183	9.26186	7.14508	9.60819	PvH	NDE	HvS	SERPINB2	PREDICTED: Bos taurus serpin peptidase inhibitor, clade B (ovalbumin), member 2 (SERPINB2), mRNA; PREDICTED: Bos taurus plasminogen activator inhibitor-2, transcript variant 1 (PAI2), mRNA	BTA24	13052335
A_73_107411	7.25255	8.43535	5.38767	NDE	PvS	HvS	SYT4	Bos taurus synaptotagmin IV (SYT4), mRNA	BTA24	13265365
A_73_102604	5.77159	4.35648	4.36203	NDE	PvS	NDE	KC6.X		BTA24	20403728
A_73_101915	3.06813	1.28694	3.69078	NDE	NDE	HvS	FHOD3	PREDICTED: Bos taurus similar to formin homology 2 domain containing 3 (FHOD3), mRNA	BTA24	21627340
A_73_101860	3.73401	1.4359	2.34823	NDE	PvS	NDE	DSG4	PREDICTED: Bos taurus similar to desmoglein 4 (DSG4), mRNA	BTA24	26792522
A_73_117933	13.6023	10.6828	12.8725	PvH	NDE	HvS	DSG1	Bos taurus desmoglein 1 (DSG1), mRNA	BTA24	26842452
A_73_114807	4.2725	1.1407	4.38217	PvH	NDE	HvS	DSC1	Bos taurus desmocollin 1 (DSC1), mRNA	BTA24	27073588
A_73_114596	5.85808	2.65345	5.60221	PvH	NDE	HvS	DSC3	PREDICTED: Bos taurus desmocollin 3 (DSC3), mRNA	BTA24	27201258
A_73_117667	7.67578	9.48762	8.54264	PvH	NDE	NDE	AQP4	Bos taurus aquaporin 4 (AQP4), mRNA	BTA24	30860021
A_73_111734	3.17019	2.46822	4.41558	NDE	PvS	NDE	LAMA1	PREDICTED: Bos taurus similar to laminin, alpha 1 (LAMA1), mRNA	BTA24	41452222
A_73_116091	4.20531	6.06695	6.37474	PvH	PvS	NDE	LOC100134187.X		BTA24	55030671
A_73_102623	4.28575	2.18993	4.80057	NDE	NDE	HvS	SERPINB4	Homo sapiens serpin peptidase inhibitor, clade B (ovalbumin), member 4 (SERPINB4), mRNA	BTA24	64494243
A_73_113389	7.22095	3.55493	8.23707	PvH	NDE	HvS	SERPINB4	PREDICTED: Bos taurus similar to serpin peptidase inhibitor, clade B like (LOC786821), mRNA;	BTA24	64530165
A_73_117134	4.95458	2.81692	5.97772	NDE	NDE	HvS	SERPINB4	PREDICTED: Bos taurus similar to serpin peptidase inhibitor, clade B like (LOC787044), mRNA	BTA24	64533347
A_73_111363	10.9253	8.21086	10.647	PvH	NDE	HvS	SERPINB5	PREDICTED: Bos taurus similar to serpin peptidase inhibitor, clade B like (LOC786195), mRNA	BTA24	64638018
A_73_111242	5.24491	3.28835	5.35286	NDE	NDE	HvS	SERPINB7	PREDICTED: Bos taurus similar to serine proteinase inhibitor, clade B, member 7 (predicted) (SERPINB7), mRNA	BTA24	64832473
A_73_106350	6.01777	3.29224	5.25153	PvH	NDE	HvS	SERPINB5	PREDICTED: Bos taurus similar to serpin peptidase inhibitor, clade B like (LOC786195), mRNA	BTA24	64640005
A_73_115494	16.1448	13.9058	16.6858	PvH	NDE	HvS	HBA2	Bos taurus hemoglobin, alpha 2 (HBA2), mRNA	BTA25	673407
A_73_119537	8.41061	6.24726	9.08164	PvH	NDE	HvS	HS3ST6	PREDICTED: Bos taurus similar to heparan sulfate (glucosamine) 3-O-sulfotransferase 6 (HS3ST6), mRNA	BTA25	1968303
A_73_105340	8.0571	6.04359	7.87376	PvH	NDE	HvS	PRSS22	PREDICTED: Bos taurus similar to protease, serine, 22 (PRSS22), mRNA	BTA25	2735996
A_73_109383	9.9683	7.86528	9.71462	PvH	NDE	HvS	CCDC64B	PREDICTED: Bos taurus similar to coiled-coil domain containing 64B (CCDC64B), mRNA	BTA25	3002649
A_73_120005	5.1291	3.84168	6.53969	NDE	NDE	HvS	MEFV	PREDICTED: Bos taurus misc_RNA (LOC529195), miscRNA	BTA25	3259425
A_73_103577	15.0288	15.8976	14.2944	NDE	NDE	HvS	MYH11	Bos taurus myosin, heavy chain 11, smooth muscle (MYH11), mRNA	BTA25	15183395
A_73_107166	10.8223	8.02118	9.43983	PvH	PvS	NDE	ACSM1	Bos taurus acyl-CoA synthetase medium-chain family member 1 (ACSM1), mRNA	BTA25	19313852
A_73_120296	2.77609	1.24923	3.58494	NDE	PvS	NDE	RNF40.X		BTA25	28803194
A_73_113194	8.70985	6.46654	8.21496	PvH	NDE	HvS	PRSS8.X		BTA25	29055142
A_73_108371	10.0161	7.04017	8.36792	PvH	NDE	NDE	COX6A2	Bos taurus cytochrome c oxidase subunit VIa polypeptide 2 (COX6A2), nuclear gene encoding mitochondrial protein, mRNA	BTA25	29304624
A_73_105924	10.4835	9.5544	12.143	NDE	NDE	HvS	SERPINE1	Bos taurus serpin peptidase inhibitor, clade E (nexin, plasminogen activator inhibitor type 1), member 1 (SERPINE1), mRNA	BTA25	37728550
A_73_114429	5.61097	8.28062	6.00854	PvH	NDE	HvS	TMEM130	Bos taurus transmembrane protein 130 (TMEM130), mRNA	BTA25	39157578
A_73_112507	5.97503	4.0297	6.08115	NDE	NDE	HvS	LOC615412	PREDICTED: Bos taurus misc_RNA (LOC615412), miscRNA	BTA25	39511630
A_73_107461	5.16582	2.07356	4.26648	PvH	NDE	HvS	LIPK	PREDICTED: Bos taurus similar to lipase, family member K (LIPK), mRNA	BTA26	10866272
A_73_107840	8.74282	6.58379	8.67888	PvH	NDE	HvS	ANKRD22.X		BTA26	10955335
A_73_110213	8.93199	5.46233	7.24289	PvH	PvS	HvS	LIPM	PREDICTED: Bos taurus similar to Lipase member M precursor (Lipase-like abhydrolase domain-containing protein 3) (LIPM), mRNA	BTA26	10957111
A_73_101158	6.7711	3.97147	5.6751	PvH	NDE	HvS	SLC16A12	PREDICTED: Bos taurus similar to Monocarboxylate transporter 12 (MCT 12) (Solute carrier family 16 member 12) (SLC16A12), mRNA	BTA26	11499760
A_73_114749	11.1457	8.50815	10.0768	PvH	NDE	NDE	IFIT5.X		BTA26	11622176
A_73_103476	11.4139	10.8114	12.0766	NDE	PvS	HvS	ANKRD1	Bos taurus ankyrin repeat domain 1 (cardiac muscle) (ANKRD1), mRNA	BTA26	12908306
A_73_117622	10.673	11.7439	12.3359	NDE	PvS	NDE	RBP4	Bos taurus retinol binding protein 4, plasma (RBP4), mRNA	BTA26	15393349
A_73_115490	3.90408	1.06556	3.45518	NDE	NDE	HvS	PDE6C	Bos taurus phosphodiesterase 6C, cGMP-specific, cone, alpha prime (PDE6C), mRNA	BTA26	15461933
A_73_112221	4.32528	2.34284	4.71538	NDE	NDE	HvS	CYP2C18	Bos taurus cytochrome P450, family 2, subfamily C, polypeptide 18 (CYP2C18), mRNA	BTA26	16491278
A_73_100727	6.22725	5.8202	4.5983	NDE	PvS	NDE	SORBS1	Bos taurus sorbin and SH3 domain containing 1 (SORBS1), mRNA	BTA26	17221388
A_73_106190	3.84226	1.70374	4.26922	NDE	NDE	HvS	PNLIPRP3	Homo sapiens pancreatic lipase-related protein 3 (PNLIPRP3), mRNA	BTA26	37297126
A_73_119867	3.01929	0.894424	3.25789	NDE	NDE	HvS	SPADH1	Bos taurus spermadhesin 1 (SPADH1), mRNA	BTA26	43126855
A_73_106390	3.8111	2.7066	4.25557	NDE	PvS	NDE	FANK1	Bos taurus fibronectin type III and ankyrin repeat domains 1 (FANK1), mRNA	BTA26	46387980
A_73_110231	10.5673	11.9964	12.5035	NDE	PvS	NDE	ADAM12.X		BTA26	46391626
A_73_120239	7.59669	9.15673	9.51164	NDE	PvS	NDE	ADAM12	Bos taurus ADAM metallopeptidase domain 12 (ADAM12), mRNA	BTA26	46396180
A_73_107126	5.85048	3.10808	4.74417	PvH	NDE	HvS	MYOM2	Bos taurus myomesin (M-protein) 2, 165kDa (MYOM2), mRNA	BTA27	1450209
A_73_117280	7.49822	4.96457	6.41362	PvH	NDE	HvS	PDLIM3	Bos taurus PDZ and LIM domain 3 (PDLIM3), mRNA	BTA27	17032894
A_73_106963	6.99839	3.65272	6.44403	PvH	NDE	HvS	CLDN23	PREDICTED: Bos taurus similar to Claudin 23, transcript variant 1 (CLDN23), mRNA	BTA27	26743601
A_73_109055	4.91811	2.58052	4.95256	NDE	NDE	HvS	NRG1	Bos taurus neuregulin 1 (NRG1), mRNA	BTA27	30746186
A_73_104086	6.30919	8.11177	6.38236	PvH	NDE	HvS	INDO	Bos taurus indoleamine 2,3-dioxygenase 1 (IDO1), mRNA	BTA27	37386170
A_73_118680	4.6399	6.62258	5.58877	PvH	NDE	HvS	INDO	Bos taurus indoleamine-pyrrole 2,3 dioxygenase (INDO), mRNA	BTA27	37390603
A_73_119645	6.04521	3.42128	6.47095	PvH	NDE	HvS	IGFL1	PREDICTED: Bos taurus similar to IGF-like family member 1 (IGFL1), mRNA	BTA27	44994138
A_73_108041	8.48969	5.51664	8.92172	PvH	NDE	HvS	SPHAR.X		BTA28	274253
A_73_114503	15.6409	12.7099	14.4438	PvH	NDE	HvS	ACTA1	Bos taurus actin, alpha 1, skeletal muscle (ACTA1), mRNA	BTA28	427020
A_73_117457	3.76261	3.19358	2.35991	NDE	PvS	NDE	PCNXL2	PREDICTED: Bos taurus pecanex-like 2 (PCNXL2), mRNA	BTA28	4169969
A_73_102911	11.2495	7.06895	9.23588	PvH	NDE	HvS	ACTN2	Bos taurus actinin, alpha 2 (ACTN2), mRNA	BTA28	7942892
A_73_112180	8.56158	6.91069	8.78953	NDE	NDE	HvS		Bos taurus hypothetical LOC529036 (LOC529036), mRNA	BTA28	23218560
A_73_113197	5.63867	4.34967	3.74663	NDE	PvS	NDE	CTNNA3	Bos taurus catenin, alpha (LOC780777), mRNA	BTA28	23233501
A_73_118239	5.87599	5.27221	4.3179	NDE	PvS	NDE	CCAR1	Bos taurus cell division cycle and apoptosis regulator 1 (CCAR1), mRNA	BTA28	24311922
A_73_103997	6.70912	4.83326	6.94644	NDE	NDE	HvS	LOC614824		BTA28	24795753
A_73_112622	4.74398	2.78961	5.28182	NDE	NDE	HvS	HKDC1	PREDICTED: Bos taurus misc_RNA (LOC614824), miscRNA	BTA28	24796563
A_73_118823	8.8732	7.19266	7.56007	NDE	PvS	NDE	C10orf27	Bos taurus chromosome 10 open reading frame 27 ortholog (C28H10ORF27), mRNA	BTA28	26188255
A_73_114568	7.55883	4.91873	6.76609	PvH	NDE	HvS	DUSP13	PREDICTED: Bos taurus dual specificity phosphatase 13 (DUSP13), mRNA	BTA28	30242769
A_73_104924	7.8899	5.69898	6.90996	PvH	NDE	NDE	MAT1A	Bos taurus methionine adenosyltransferase I, alpha (MAT1A), mRNA	BTA28	35147092
A_73_114397	4.89404	1.82038	4.40597	PvH	NDE	HvS	RGR	Bos taurus retinal G protein coupled receptor (RGR), mRNA	BTA28	38969879
A_73_109856	7.20036	5.68182	5.7649	NDE	PvS	NDE	SYT15	PREDICTED: Bos taurus similar to synaptotagmin XV (SYT15), mRNA	BTA28	40405160
A_73_106755	10.1961	10.2574	8.73889	NDE	PvS	HvS	AGT.X		BTA28	45984839
A_73_114775	3.50823	2.87921	4.62343	NDE	PvS	NDE	FAT3	PREDICTED: Bos taurus similar to FAT tumor suppressor homolog 3, transcript variant 2 (FAT3), mRNA	BTA29	2066589
A_73_121312	6.0538	1.77717	5.42198	PvH	NDE	HvS	TYR	Bos taurus tyrosinase (TYR), mRNA	BTA29	6426542
A_73_111111	5.82269	3.49983	5.70153	PvH	NDE	HvS	RAB38	PREDICTED: Bos taurus similar to RAB38, transcript variant 1 (RAB38), mRNA	BTA29	7694431
A_73_117592	5.01438	2.75442	3.35409	PvH	PvS	NDE	CCDC90B.X		BTA29	13179113
A_73_106630	7.31347	9.51079	8.39668	PvH	PvS	NDE	NELL1	PREDICTED: Bos taurus similar to NEL-like 1 (chicken) (LOC540991), mRNA	BTA29	24435112
A_73_110703	13.0303	15.6384	13.9416	PvH	NDE	HvS	SAA3	Bos taurus serum amyloid A 3 (SAA3), mRNA	BTA29	27684360
A_73_102969	7.29761	7.0302	8.71676	NDE	PvS	NDE	SLC37A2	Bos taurus solute carrier family 37 (glycerol-3-phosphate transporter), member 2 (SLC37A2), mRNA	BTA29	30059093
A_73_106237	9.38446	7.15382	8.69315	PvH	NDE	NDE	TMEM45B	Bos taurus transmembrane protein 45B (TMEM45B), mRNA; PREDICTED: Bos taurus similar to Transmembrane protein 45B (TMEM45B), mRNA	BTA29	37767620
A_73_101435	10.9979	9.14256	10.764	PvH	NDE	NDE	ST14	Bos taurus suppression of tumorigenicity 14 (colon carcinoma) (ST14), mRNA	BTA29	38091413
A_73_119265	4.77164	4.71947	6.93936	NDE	PvS	NDE	FOSL1	PREDICTED: Bos taurus similar to Fos-related antigen 1 (FRA-1) (FOSL1), mRNA	BTA29	45905216
A_73_116970	11.6834	9.50193	11.1399	PvH	NDE	NDE	SPTBN2	PREDICTED: Bos taurus misc_RNA (LOC506239), miscRNA	BTA29	46625305
A_73_101710	14.0105	11.087	11.8226	PvH	PvS	NDE			BTAUn
A_73_102571	6.69874	5.25968	5.39394	NDE	PvS	NDE			BTAUn
A_73_103890	4.50937	1.94176	4.41943	PvH	NDE	HvS			BTAUn
A_73_110967	7.31968	4.77488	6.45706	PvH	NDE	HvS			BTAUn
A_73_113984	10.5985	9.57002	8.56311	NDE	PvS	NDE			BTAUn
A_73_117341	6.15871	8.43197	6.8342	PvH	NDE	HvS			BTAUn
A_73_119110	4.35371	1.93048	4.15364	NDE	NDE	HvS			BTAUn
A_73_117644	2.99014	2.30193	4.63069	NDE	PvS	NDE			BTAUn
A_73_121252	8.48465	7.61622	9.97406	NDE	NDE	HvS			BTAUn
A_73_102488	6.10234	3.83909	5.38373	PvH	NDE	NDE			BTAUn
A_73_105048	8.48118	6.13819	7.65148	PvH	NDE	NDE			BTAUn
A_73_104614	3.74223	1.26608	3.89287	NDE	NDE	HvS			BTAUn
A_73_105297	7.15135	4.64614	6.93808	PvH	NDE	HvS			BTAUn
A_73_119064	7.82184	5.19198	5.83409	PvH	NDE	NDE			BTAUn
A_73_121447	5.87515	2.89384	4.1708	PvH	PvS	NDE	ACE2	Bos taurus angiotensin I converting enzyme (peptidyl-dipeptidase A) 2 (ACE2), mRNA; PREDICTED: Bos taurus similar to angiotensin I converting enzyme 2 (ACE2), mRNA	BTAUn
A_73_104525	10.0173	11.577	10.6704	PvH	NDE	NDE	ANGPTL5	PREDICTED: Bos taurus similar to angiopoietin-like 5 (LOC789670), mRNA; Bos taurus angiopoietin-like protein 5 (ANGPTL5), mRNA	BTAUn
A_73_104215	6.32724	2.30856	4.62115	PvH	PvS	HvS	ASAH2B	PREDICTED: Bos taurus similar to Neutral ceramidase (NCDase) (N-CDase) (Acylsphingosine deacylase 2) (N-acylsphingosine amidohydrolase 2) (Non-lysosomal ceramidase) (BCDase) (LCDase) (hCD) (LOC100140994), mRNA	BTAUn
A_73_111766	11.3833	8.73611	10.6978	PvH	NDE	HvS	BARX2	Bos taurus BARX homeobox 2 (BARX2), mRNA	BTAUn
A_73_104460	7.9732	10.2198	9.80351	PvH	PvS	NDE	BNBD-4	Bos taurus neutrophil beta-defensin 4 (BNBD-4), mRNA	BTAUn
A_73_103553	6.08422	3.81973	4.43537	PvH	PvS	NDE	C3orf43	Bos taurus hypothetical protein LOC788754 (MGC152484), mRNA	BTAUn
A_73_117884	4.69894	2.26646	3.71893	PvH	NDE	NDE	CA13	Homo sapiens carbonic anhydrase XIII (CA13), mRNA	BTAUn
A_73_104775	4.92157	2.80407	4.96279	NDE	NDE	HvS	CD1B	Bos taurus CD1b molecule (CD1B), mRNA; PREDICTED: Bos taurus misc_RNA (LOC618200), miscRNA	BTAUn
A_73_119569	12.0207	13.8989	12.9812	PvH	NDE	NDE	CHI3L1	PREDICTED: Bos taurus similar to chitinase 3-like 1 (LOC788983), mRNA; Bos taurus chitinase 3-like 1 (cartilage glycoprotein-39) (CHI3L1), mRNA	BTAUn
A_73_112801	12.9654	10.2511	12.6179	PvH	NDE	HvS	COL17A1	Bos taurus collagen, type XVII, alpha 1 (COL17A1), mRNA	BTAUn
A_73_117888	5.27272	2.80419	4.62594	NDE	NDE	HvS	CYP3A4	Bos taurus cytochrome P450, subfamily IIIA (niphedipine oxidase), polypeptide 4 (CYP3A4), mRNA	BTAUn
A_73_107396	6.52879	7.80668	9.30233	NDE	PvS	NDE	FLJ00068	PREDICTED: Bos taurus similar to FLJ00068 protein (LOC787892), mRNA; PREDICTED: Bos taurus similar to FLJ00068 protein (LOC509753), mRNA	BTAUn
A_73_113459	12.6088	10.2665	11.3686	PvH	PvS	NDE	FMO2	Bos taurus flavin containing monooxygenase 2 (non-functional) (FMO2), mRNA	BTAUn
A_73_117909	7.81179	8.95392	7.03247	NDE	NDE	HvS	GVIN1	PREDICTED: Bos taurus misc_RNA (LOC783920), miscRNA; PREDICTED: Bos taurus misc_RNA (LOC508070), miscRNA	BTAUn
A_73_117344	15.5493	13.3127	16.2515	PvH	NDE	HvS	HBG1	Bos taurus hemoglobin, gamma (HBG), mRNA; PREDICTED: Bos taurus similar to gamma globin (LOC783672), mRNA; PREDICTED: Bos taurus similar to gamma globin (LOC781674), mRNA; PREDICTED: Bos taurus similar to gamma globin (LOC781088), mRNA; Bos taurus hemoglo	BTAUn
A_73_115163	6.52347	7.52665	6.05869	NDE	NDE	HvS	HSPB7.X		BTAUn
A_73_119280	14.362	12.21	14.508	PvH	NDE	HvS	KRT10	PREDICTED: Bos taurus similar to Keratin 10 (epidermolytic hyperkeratosis; keratosis palmaris et plantaris), transcript variant 1 (LOC100138974), mRNA; PREDICTED: Bos taurus similar to Keratin 10 (epidermolytic hyperkeratosis; keratosis palmaris et planta	BTAUn
A_73_119996	5.15726	4.01644	6.34848	NDE	NDE	HvS	LOC342897	PREDICTED: Bos taurus similar to nonspecific cytotoxic cell receptor protein 1 (LOC519042), mRNA	BTAUn
A_73_117071	13.1353	11.1119	12.7088	NDE	NDE	HvS	LOC505052	PREDICTED: Bos taurus similar to odorant binding protein (LOC505052), mRNA	BTAUn
A_73_121442	6.13473	3.91962	5.58908	PvH	NDE	NDE	LOC507734	PREDICTED: Bos taurus misc_RNA (LOC507734), miscRNA	BTAUn
A_73_113302	13.8965	15.7303	14.8823	PvH	NDE	NDE	LOC509875	PREDICTED: Bos taurus similar to Coiled-coil domain-containing protein 3 (LOC509875), mRNA	BTAUn
A_73_109514	6.36321	2.47873	5.55142	PvH	NDE	HvS	LOC614768	PREDICTED: Bos taurus misc_RNA (LOC614768), partial miscRNA	BTAUn
A_73_118953	5.57514	7.08503	5.99306	PvH	NDE	NDE	EMR2	PREDICTED: Bos taurus similar to EGF-like module-containing mucin-like hormone receptor-like 2 precursor (EGF-like module EMR2) (CD312 antigen) (LOC787836), partial mRNA	BTAUn
A_73_120661	7.1524	9.29944	8.10159	PvH	NDE	NDE	MRPL17	Bos taurus similar to mitochondrial ribosomal protein L17 (MGC152194), nuclear gene encoding mitochondrial protein, mRNA	BTAUn
A_73_119472	3.81211	4.98576	4.83828	PvH	NDE	NDE	PI15	PREDICTED: Bos taurus similar to Peptidase inhibitor 15 precursor (Cysteine-rich secretory protein 8) (CRISP-8) (25 kDa trypsin inhibitor) (p25TI) (SugarCrisp) (PI15), mRNA	BTAUn
A_73_103155	8.7537	6.27696	8.65571	PvH	NDE	HvS	PKP3	Bos taurus plakophilin 3 (PKP3), mRNA	BTAUn
A_73_106753	11.077	9.15878	9.78304	PvH	PvS	NDE	PM20D2	PREDICTED: Bos taurus similar to Peptidase M20 domain-containing protein 2 (Aminoacylase 1-like protein 2) (PM20D2), mRNA	BTAUn
A_73_117272	5.22258	3.19272	3.90463	NDE	PvS	NDE	SH2D1A	Bos taurus SH2 domain protein 1A (SH2D1A), mRNA	BTAUn
A_73_115891	3.96989	1.40933	2.24923	NDE	PvS	NDE	SPIN2A	Bos taurus similar to Spindlin family, member 2 (LOC524601), mRNA	BTAUn
A_73_104520	11.9092	7.54223	11.0279	PvH	NDE	HvS	SPRR3	Bos taurus small proline-rich protein 3 (SPRR3), mRNA	BTAUn
A_73_109609	8.29729	10.8075	9.08882	PvH	NDE	HvS	TF	Bos taurus transferrin (TF), mRNA	BTAUn
A_73_104908	8.106	8.36571	5.76557	NDE	PvS	HvS	TMEM80		BTAUn
A_73_120329	10.6587	11.4723	10.0048	NDE	NDE	HvS	TNFRSF10A	PREDICTED: Bos taurus misc_RNA (LOC100140002), miscRNA	BTAUn
A_73_115502	4.80178	5.87737	6.52804	NDE	PvS	NDE	WNT16	Bos taurus wingless-type MMTV integration site family, member 16 (WNT16), mRNA	BTAUn
A_73_119808	5.20187	2.38132	4.12816	PvH	NDE	NDE	NPTX2	PREDICTED: Bos taurus similar to Neuronal pentraxin-2 precursor (NP2) (Neuronal pentraxin II) (NP-II) (LOC789363), mRNA	BTAUn
A_73_115167	9.13371	7.30693	9.64496	PvH	NDE	HvS	PKP1	Bos taurus plakophilin 1 (ectodermal dysplasia/skin fragility syndrome) (PKP1), mRNA	BTAUn
A_73_118877	4.96567	2.66088	4.67733	NDE	NDE	HvS	IL17REL.X		BTAUn
A_73_102079	5.55394	4.20116	6.06902	NDE	NDE	HvS	KRT1	Homo sapiens keratin 1 (KRT1), mRNA	BTAUn
A_73_105974	5.43735	6.11626	6.64443	NDE	PvS	NDE	TNNT2	Bos taurus troponin T type 2 (cardiac) (TNNT2), mRNA	BTAUn
A_73_120840	5.50068	7.17741	5.89812	PvH	NDE	HvS	IGSF1	Bos taurus immunoglobulin superfamily, member 1 (IGSF1), mRNA	BTAUn
A_73_111996	10.8626	11.7203	12.2823	NDE	PvS	NDE	COL5A1	Homo sapiens collagen, type V, alpha 1 (COL5A1), mRNA	BTAUn
A_73_108062	7.3257	5.483	5.77899	NDE	PvS	NDE	HLA-DOB	Bos taurus major histocompatibility complex, class II, DY beta (BOLA-DYB), mRNA	BTAUn
A_73_110397	4.39287	1.57969	3.94433	PvH	NDE	HvS	IGFBP1	Bos taurus insulin-like growth factor binding protein 1 (IGFBP1), mRNA	BTAUn
A_73_111832	17.8108	15.9326	16.8638	PvH	PvS	NDE	BDA20	Bos taurus major allergen BDA20 (BDA20), mRNA	BTAUn
A_73_111137	11.9536	9.81278	11.3977	PvH	NDE	HvS	MGC151921	Bos taurus odorant-binding protein-like (MGC151921), mRNA; PREDICTED: Bos taurus hypothetical protein LOC100140414 (LOC100140414), mRNA	BTAUn
A_73_106141	14.3857	12.9544	13.3816	NDE	PvS	NDE	SCD	Bos taurus stearoyl-CoA desaturase (delta-9-desaturase) (SCD), mRNA	BTAUn
A_73_115333	10.0926	6.33964	9.04703	PvH	NDE	HvS	CXorf64	Bos taurus Uncharacterized protein ENSP00000360166 homolog (MGC160048), mRNA	BTAX	4314932
A_73_104195	9.09035	10.3389	10.5749	NDE	PvS	NDE	APLN	Bos taurus apelin (APLN), mRNA	BTAX	6324303
A_73_103779	7.01774	4.86082	6.47116	PvH	NDE	NDE	RNF128	Bos taurus ring finger protein 128 (RNF128), mRNA	BTAX	31733404
A_73_118662	3.82087	1.24303	1.97731	NDE	PvS	NDE	IRS4.X		BTAX	35182877
A_73_106042	11.5237	13.9452	12.4586	PvH	NDE	HvS	CAPN6	PREDICTED: Bos taurus similar to calpain 6 (CAPN6), mRNA	BTAX	37477123
A_73_115509	11.6752	8.51018	6.46441	NDE	PvS	NDE	XIST	Bos taurus X (inactive)-specific transcript (XIST) on chromosome X	BTAX	47216460
A_73_111364	3.98515	1.41562	3.98114	NDE	NDE	HvS	GDPD2	PREDICTED: Bos taurus glycerophosphodiester phosphodiesterase domain containing 2 (GDPD2), mRNA	BTAX	49832095
A_73_109597	7.18775	5.16785	5.66982	NDE	PvS	NDE	DGAT2L3	PREDICTED: Bos taurus similar to diacylglycerol O-acyltransferase 2-like 3 (DGAT2L3), mRNA	BTAX	50032762
A_73_114405	7.55469	4.61669	6.03356	PvH	PvS	NDE	DGAT2L6	Bos taurus diacylglycerol O-acyltransferase 2-like 6 (DGAT2L6), mRNA	BTAX	50087115
A_73_101179	8.29911	9.16162	9.70106	NDE	PvS	NDE	VSIG4	Bos taurus V-set and immunoglobulin domain containing 4 (VSIG4), mRNA	BTAX	56720756
A_73_101816	10.2293	7.89038	10.4774	PvH	NDE	HvS	ALAS2	Bos taurus aminolevulinate, delta-, synthase 2 (ALAS2), nuclear gene encoding mitochondrial protein, mRNA	BTAX	60276706
A_73_115097	6.89539	8.68017	7.19754	PvH	NDE	HvS	MAOB	Bos taurus monoamine oxidase B (MAOB), nuclear gene encoding mitochondrial protein, mRNA	BTAX	63040346
A_73_106930	12.4252	14.2183	13.8723	PvH	PvS	NDE	SRPX	Bos taurus sushi-repeat-containing protein, X-linked (SRPX), mRNA	BTAX	65712465
A_73_107700	3.28644	1.60029	3.96014	NDE	NDE	HvS	PHEX	PREDICTED: Bos taurus similar to Phosphate-regulating neutral endopeptidase (Metalloendopeptidase homolog PEX) (X-linked hypophosphatemia protein) (HYP) (Vitamin D-resistant hypophosphatemic rickets protein) (PHEX), mRNA	BTAX	74320887
A_73_118372	2.90441	1.82117	4.20556	NDE	PvS	NDE	PHEX	PREDICTED: Bos taurus similar to Phosphate-regulating neutral endopeptidase (Metalloendopeptidase homolog PEX) (X-linked hypophosphatemia protein) (HYP) (Vitamin D-resistant hypophosphatemic rickets protein) (PHEX), mRNA	BTAX	74428183
A_73_112327	11.6588	8.36074	9.97567	PvH	NDE	HvS	SMPX	Bos taurus small muscle protein, X-linked (SMPX), mRNA	BTAX	74818209
A_73_115990	12.6045	14.6957	12.8522	PvH	NDE	HvS	FAM76A	Bos taurus family with sequence similarity 76, member A (FAM76A), mRNA	BTAX	88305609
